# Supplementary material for: Species-Associated Differences in the Below-Ground Microbiomes of Wild and Domesticated Setaria
Source: Front Plant Sci. 2018 Aug 21;9:1183. doi: 10.3389/fpls.2018.01183 (PMC6111228; doi:10.3389/fpls.2018.01183)
Supplement: Supplementary file 1 [file Table_1.XLSX]

## Sheet: 1. 16S-Illumina Primers
Supplementary Table 1: Bacteria 16S rRNA primers used in this study
Sample ID	Forward Primer				Reverse Primer
	Illumina Adaptor	i5 barcode	i5 sequencing primer	16S-515F	Illumina Adaptor	i7 barcode	i7 sequencing primer	16S-806R
REE.SI.129.96.1	aatgatacggcgaccaccgagatctacactctttccct	CGTCTAAT	acacgacgctcttccgatctNN	GTGCCAGCMGCCGCGGTAA	caagcagaagacggcatacgagat	GCTCAGGA	gtgactggagttcagacgtgtgctcttccgatct	GGACTACHVGGGTWTCTAAT
REE.SI.129.96.2	aatgatacggcgaccaccgagatctacactctttccct	TCTCTCCG	acacgacgctcttccgatctNN	GTGCCAGCMGCCGCGGTAA	caagcagaagacggcatacgagat	GCTCAGGA	gtgactggagttcagacgtgtgctcttccgatct	GGACTACHVGGGTWTCTAAT
REE.SI.129.96.3	aatgatacggcgaccaccgagatctacactctttccct	TCGACTAG	acacgacgctcttccgatctNN	GTGCCAGCMGCCGCGGTAA	caagcagaagacggcatacgagat	GCTCAGGA	gtgactggagttcagacgtgtgctcttccgatct	GGACTACHVGGGTWTCTAAT
REE.SI.130.96.1	aatgatacggcgaccaccgagatctacactctttccct	AGAGTAGA	acacgacgctcttccgatctNN	GTGCCAGCMGCCGCGGTAA	caagcagaagacggcatacgagat	AGGAGTCC	gtgactggagttcagacgtgtgctcttccgatct	GGACTACHVGGGTWTCTAAT
REE.SI.130.96.2	aatgatacggcgaccaccgagatctacactctttccct	GTAAGGAG	acacgacgctcttccgatctNN	GTGCCAGCMGCCGCGGTAA	caagcagaagacggcatacgagat	AGGAGTCC	gtgactggagttcagacgtgtgctcttccgatct	GGACTACHVGGGTWTCTAAT
REE.SI.130.96.3	aatgatacggcgaccaccgagatctacactctttccct	CTAAGCCT	acacgacgctcttccgatctNN	GTGCCAGCMGCCGCGGTAA	caagcagaagacggcatacgagat	AGGAGTCC	gtgactggagttcagacgtgtgctcttccgatct	GGACTACHVGGGTWTCTAAT
REE.SI.15.96.1	aatgatacggcgaccaccgagatctacactctttccct	GCGTAAGA	acacgacgctcttccgatctNN	GTGCCAGCMGCCGCGGTAA	caagcagaagacggcatacgagat	AGGAGTCC	gtgactggagttcagacgtgtgctcttccgatct	GGACTACHVGGGTWTCTAAT
REE.SI.15.96.2	aatgatacggcgaccaccgagatctacactctttccct	CTAAGCCT	acacgacgctcttccgatctNN	GTGCCAGCMGCCGCGGTAA	caagcagaagacggcatacgagat	GCTCAGGA	gtgactggagttcagacgtgtgctcttccgatct	GGACTACHVGGGTWTCTAAT
REE.SI.15.96.3	aatgatacggcgaccaccgagatctacactctttccct	GCGTAAGA	acacgacgctcttccgatctNN	GTGCCAGCMGCCGCGGTAA	caagcagaagacggcatacgagat	GCTCAGGA	gtgactggagttcagacgtgtgctcttccgatct	GGACTACHVGGGTWTCTAAT
REE.SI.84.96.1	aatgatacggcgaccaccgagatctacactctttccct	TAGATCGC	acacgacgctcttccgatctNN	GTGCCAGCMGCCGCGGTAA	caagcagaagacggcatacgagat	AGGAGTCC	gtgactggagttcagacgtgtgctcttccgatct	GGACTACHVGGGTWTCTAAT
REE.SI.84.96.2	aatgatacggcgaccaccgagatctacactctttccct	CTCTCTAT	acacgacgctcttccgatctNN	GTGCCAGCMGCCGCGGTAA	caagcagaagacggcatacgagat	AGGAGTCC	gtgactggagttcagacgtgtgctcttccgatct	GGACTACHVGGGTWTCTAAT
REE.SI.84.96.3	aatgatacggcgaccaccgagatctacactctttccct	GTAAGGAG	acacgacgctcttccgatctNN	GTGCCAGCMGCCGCGGTAA	caagcagaagacggcatacgagat	GCTCAGGA	gtgactggagttcagacgtgtgctcttccgatct	GGACTACHVGGGTWTCTAAT
REE.SI.B100.1	aatgatacggcgaccaccgagatctacactctttccct	TAGATCGC	acacgacgctcttccgatctNN	GTGCCAGCMGCCGCGGTAA	caagcagaagacggcatacgagat	GCTCAGGA	gtgactggagttcagacgtgtgctcttccgatct	GGACTACHVGGGTWTCTAAT
REE.SI.B100.2	aatgatacggcgaccaccgagatctacactctttccct	CTCTCTAT	acacgacgctcttccgatctNN	GTGCCAGCMGCCGCGGTAA	caagcagaagacggcatacgagat	GCTCAGGA	gtgactggagttcagacgtgtgctcttccgatct	GGACTACHVGGGTWTCTAAT
REE.SI.B100.3	aatgatacggcgaccaccgagatctacactctttccct	CTCTCTAT	acacgacgctcttccgatctNN	GTGCCAGCMGCCGCGGTAA	caagcagaagacggcatacgagat	CATGCCTA	gtgactggagttcagacgtgtgctcttccgatct	GGACTACHVGGGTWTCTAAT
REE.SI.Yugu.1	aatgatacggcgaccaccgagatctacactctttccct	AGAGTAGA	acacgacgctcttccgatctNN	GTGCCAGCMGCCGCGGTAA	caagcagaagacggcatacgagat	GCTCAGGA	gtgactggagttcagacgtgtgctcttccgatct	GGACTACHVGGGTWTCTAAT
REE.SI.Yugu.2	aatgatacggcgaccaccgagatctacactctttccct	TATCCTCT	acacgacgctcttccgatctNN	GTGCCAGCMGCCGCGGTAA	caagcagaagacggcatacgagat	AGGAGTCC	gtgactggagttcagacgtgtgctcttccgatct	GGACTACHVGGGTWTCTAAT
REE.SI.Yugu.3	aatgatacggcgaccaccgagatctacactctttccct	CGTCTAAT	acacgacgctcttccgatctNN	GTGCCAGCMGCCGCGGTAA	caagcagaagacggcatacgagat	AGGAGTCC	gtgactggagttcagacgtgtgctcttccgatct	GGACTACHVGGGTWTCTAAT
REE.SV.230135.1	aatgatacggcgaccaccgagatctacactctttccct	AGAGTAGA	acacgacgctcttccgatctNN	GTGCCAGCMGCCGCGGTAA	caagcagaagacggcatacgagat	CATGCCTA	gtgactggagttcagacgtgtgctcttccgatct	GGACTACHVGGGTWTCTAAT
REE.SV.230135.2	aatgatacggcgaccaccgagatctacactctttccct	GTAAGGAG	acacgacgctcttccgatctNN	GTGCCAGCMGCCGCGGTAA	caagcagaagacggcatacgagat	CATGCCTA	gtgactggagttcagacgtgtgctcttccgatct	GGACTACHVGGGTWTCTAAT
REE.SV.230135.3	aatgatacggcgaccaccgagatctacactctttccct	ACTGCATA	acacgacgctcttccgatctNN	GTGCCAGCMGCCGCGGTAA	caagcagaagacggcatacgagat	CATGCCTA	gtgactggagttcagacgtgtgctcttccgatct	GGACTACHVGGGTWTCTAAT
REE.SV.4.V.1	aatgatacggcgaccaccgagatctacactctttccct	TAGATCGC	acacgacgctcttccgatctNN	GTGCCAGCMGCCGCGGTAA	caagcagaagacggcatacgagat	CATGCCTA	gtgactggagttcagacgtgtgctcttccgatct	GGACTACHVGGGTWTCTAAT
REE.SV.4.V.2	aatgatacggcgaccaccgagatctacactctttccct	TATCCTCT	acacgacgctcttccgatctNN	GTGCCAGCMGCCGCGGTAA	caagcagaagacggcatacgagat	GCTCAGGA	gtgactggagttcagacgtgtgctcttccgatct	GGACTACHVGGGTWTCTAAT
REE.SV.4.V.4	aatgatacggcgaccaccgagatctacactctttccct	AAGGAGTA	acacgacgctcttccgatctNN	GTGCCAGCMGCCGCGGTAA	caagcagaagacggcatacgagat	CATGCCTA	gtgactggagttcagacgtgtgctcttccgatct	GGACTACHVGGGTWTCTAAT
REE.SV.9.2.1	aatgatacggcgaccaccgagatctacactctttccct	ACTGCATA	acacgacgctcttccgatctNN	GTGCCAGCMGCCGCGGTAA	caagcagaagacggcatacgagat	GCTCAGGA	gtgactggagttcagacgtgtgctcttccgatct	GGACTACHVGGGTWTCTAAT
REE.SV.9.2.2	aatgatacggcgaccaccgagatctacactctttccct	TCTCTCCG	acacgacgctcttccgatctNN	GTGCCAGCMGCCGCGGTAA	caagcagaagacggcatacgagat	AGGAGTCC	gtgactggagttcagacgtgtgctcttccgatct	GGACTACHVGGGTWTCTAAT
REE.SV.9.2.3	aatgatacggcgaccaccgagatctacactctttccct	TCGACTAG	acacgacgctcttccgatctNN	GTGCCAGCMGCCGCGGTAA	caagcagaagacggcatacgagat	AGGAGTCC	gtgactggagttcagacgtgtgctcttccgatct	GGACTACHVGGGTWTCTAAT
REE.SV.A10.1	aatgatacggcgaccaccgagatctacactctttccct	AAGGAGTA	acacgacgctcttccgatctNN	GTGCCAGCMGCCGCGGTAA	caagcagaagacggcatacgagat	AGGAGTCC	gtgactggagttcagacgtgtgctcttccgatct	GGACTACHVGGGTWTCTAAT
REE.SV.A10.2	aatgatacggcgaccaccgagatctacactctttccct	ACTGCATA	acacgacgctcttccgatctNN	GTGCCAGCMGCCGCGGTAA	caagcagaagacggcatacgagat	AGGAGTCC	gtgactggagttcagacgtgtgctcttccgatct	GGACTACHVGGGTWTCTAAT
REE.SV.A10.3	aatgatacggcgaccaccgagatctacactctttccct	AAGGAGTA	acacgacgctcttccgatctNN	GTGCCAGCMGCCGCGGTAA	caagcagaagacggcatacgagat	GCTCAGGA	gtgactggagttcagacgtgtgctcttccgatct	GGACTACHVGGGTWTCTAAT
REN.SI.129.96.1	aatgatacggcgaccaccgagatctacactctttccct	CGTCTAAT	acacgacgctcttccgatctNN	GTGCCAGCMGCCGCGGTAA	caagcagaagacggcatacgagat	TCGCCTTA	gtgactggagttcagacgtgtgctcttccgatct	GGACTACHVGGGTWTCTAAT
REN.SI.129.96.2	aatgatacggcgaccaccgagatctacactctttccct	TCTCTCCG	acacgacgctcttccgatctNN	GTGCCAGCMGCCGCGGTAA	caagcagaagacggcatacgagat	TCGCCTTA	gtgactggagttcagacgtgtgctcttccgatct	GGACTACHVGGGTWTCTAAT
REN.SI.129.96.5	aatgatacggcgaccaccgagatctacactctttccct	TCTCTCCG	acacgacgctcttccgatctNN	GTGCCAGCMGCCGCGGTAA	caagcagaagacggcatacgagat	GTAGAGAG	gtgactggagttcagacgtgtgctcttccgatct	GGACTACHVGGGTWTCTAAT
REN.SI.130.96.1	aatgatacggcgaccaccgagatctacactctttccct	AGAGTAGA	acacgacgctcttccgatctNN	GTGCCAGCMGCCGCGGTAA	caagcagaagacggcatacgagat	CTAGTACG	gtgactggagttcagacgtgtgctcttccgatct	GGACTACHVGGGTWTCTAAT
REN.SI.130.96.3	aatgatacggcgaccaccgagatctacactctttccct	ACTGCATA	acacgacgctcttccgatctNN	GTGCCAGCMGCCGCGGTAA	caagcagaagacggcatacgagat	CTAGTACG	gtgactggagttcagacgtgtgctcttccgatct	GGACTACHVGGGTWTCTAAT
REN.SI.130.96.4	aatgatacggcgaccaccgagatctacactctttccct	GTAAGGAG	acacgacgctcttccgatctNN	GTGCCAGCMGCCGCGGTAA	caagcagaagacggcatacgagat	CAGCCTCG	gtgactggagttcagacgtgtgctcttccgatct	GGACTACHVGGGTWTCTAAT
REN.SI.15.96.1	aatgatacggcgaccaccgagatctacactctttccct	ACTGCATA	acacgacgctcttccgatctNN	GTGCCAGCMGCCGCGGTAA	caagcagaagacggcatacgagat	TCGCCTTA	gtgactggagttcagacgtgtgctcttccgatct	GGACTACHVGGGTWTCTAAT
REN.SI.15.96.4	aatgatacggcgaccaccgagatctacactctttccct	CTAAGCCT	acacgacgctcttccgatctNN	GTGCCAGCMGCCGCGGTAA	caagcagaagacggcatacgagat	GTAGAGAG	gtgactggagttcagacgtgtgctcttccgatct	GGACTACHVGGGTWTCTAAT
REN.SI.84.96.2	aatgatacggcgaccaccgagatctacactctttccct	CTCTCTAT	acacgacgctcttccgatctNN	GTGCCAGCMGCCGCGGTAA	caagcagaagacggcatacgagat	CTAGTACG	gtgactggagttcagacgtgtgctcttccgatct	GGACTACHVGGGTWTCTAAT
REN.SI.84.96.3	aatgatacggcgaccaccgagatctacactctttccct	TATCCTCT	acacgacgctcttccgatctNN	GTGCCAGCMGCCGCGGTAA	caagcagaagacggcatacgagat	CTAGTACG	gtgactggagttcagacgtgtgctcttccgatct	GGACTACHVGGGTWTCTAAT
REN.SI.84.96.5	aatgatacggcgaccaccgagatctacactctttccct	TATCCTCT	acacgacgctcttccgatctNN	GTGCCAGCMGCCGCGGTAA	caagcagaagacggcatacgagat	CAGCCTCG	gtgactggagttcagacgtgtgctcttccgatct	GGACTACHVGGGTWTCTAAT
REN.SI.B100.1	aatgatacggcgaccaccgagatctacactctttccct	TAGATCGC	acacgacgctcttccgatctNN	GTGCCAGCMGCCGCGGTAA	caagcagaagacggcatacgagat	TCGCCTTA	gtgactggagttcagacgtgtgctcttccgatct	GGACTACHVGGGTWTCTAAT
REN.SI.B100.2	aatgatacggcgaccaccgagatctacactctttccct	CTCTCTAT	acacgacgctcttccgatctNN	GTGCCAGCMGCCGCGGTAA	caagcagaagacggcatacgagat	TCGCCTTA	gtgactggagttcagacgtgtgctcttccgatct	GGACTACHVGGGTWTCTAAT
REN.SI.B100.3	aatgatacggcgaccaccgagatctacactctttccct	TATCCTCT	acacgacgctcttccgatctNN	GTGCCAGCMGCCGCGGTAA	caagcagaagacggcatacgagat	TCGCCTTA	gtgactggagttcagacgtgtgctcttccgatct	GGACTACHVGGGTWTCTAAT
REN.SI.Yugu.2	aatgatacggcgaccaccgagatctacactctttccct	GTAAGGAG	acacgacgctcttccgatctNN	GTGCCAGCMGCCGCGGTAA	caagcagaagacggcatacgagat	TCGCCTTA	gtgactggagttcagacgtgtgctcttccgatct	GGACTACHVGGGTWTCTAAT
REN.SI.Yugu.3	aatgatacggcgaccaccgagatctacactctttccct	AAGGAGTA	acacgacgctcttccgatctNN	GTGCCAGCMGCCGCGGTAA	caagcagaagacggcatacgagat	TCGCCTTA	gtgactggagttcagacgtgtgctcttccgatct	GGACTACHVGGGTWTCTAAT
REN.SI.Yugu.4	aatgatacggcgaccaccgagatctacactctttccct	GTAAGGAG	acacgacgctcttccgatctNN	GTGCCAGCMGCCGCGGTAA	caagcagaagacggcatacgagat	GTAGAGAG	gtgactggagttcagacgtgtgctcttccgatct	GGACTACHVGGGTWTCTAAT
REN.SV.230135.2	aatgatacggcgaccaccgagatctacactctttccct	TATCCTCT	acacgacgctcttccgatctNN	GTGCCAGCMGCCGCGGTAA	caagcagaagacggcatacgagat	TTCTGCCT	gtgactggagttcagacgtgtgctcttccgatct	GGACTACHVGGGTWTCTAAT
REN.SV.230135.3	aatgatacggcgaccaccgagatctacactctttccct	GTAAGGAG	acacgacgctcttccgatctNN	GTGCCAGCMGCCGCGGTAA	caagcagaagacggcatacgagat	TTCTGCCT	gtgactggagttcagacgtgtgctcttccgatct	GGACTACHVGGGTWTCTAAT
REN.SV.230135.4	aatgatacggcgaccaccgagatctacactctttccct	CGTCTAAT	acacgacgctcttccgatctNN	GTGCCAGCMGCCGCGGTAA	caagcagaagacggcatacgagat	TTCTGCCT	gtgactggagttcagacgtgtgctcttccgatct	GGACTACHVGGGTWTCTAAT
REN.SV.4.V.3	aatgatacggcgaccaccgagatctacactctttccct	AGAGTAGA	acacgacgctcttccgatctNN	GTGCCAGCMGCCGCGGTAA	caagcagaagacggcatacgagat	TTCTGCCT	gtgactggagttcagacgtgtgctcttccgatct	GGACTACHVGGGTWTCTAAT
REN.SV.4.V.4	aatgatacggcgaccaccgagatctacactctttccct	CTAAGCCT	acacgacgctcttccgatctNN	GTGCCAGCMGCCGCGGTAA	caagcagaagacggcatacgagat	TTCTGCCT	gtgactggagttcagacgtgtgctcttccgatct	GGACTACHVGGGTWTCTAAT
REN.SV.4.V.5	aatgatacggcgaccaccgagatctacactctttccct	GCGTAAGA	acacgacgctcttccgatctNN	GTGCCAGCMGCCGCGGTAA	caagcagaagacggcatacgagat	TTCTGCCT	gtgactggagttcagacgtgtgctcttccgatct	GGACTACHVGGGTWTCTAAT
REN.SV.9.2.1	aatgatacggcgaccaccgagatctacactctttccct	CGTCTAAT	acacgacgctcttccgatctNN	GTGCCAGCMGCCGCGGTAA	caagcagaagacggcatacgagat	CTAGTACG	gtgactggagttcagacgtgtgctcttccgatct	GGACTACHVGGGTWTCTAAT
REN.SV.9.2.2	aatgatacggcgaccaccgagatctacactctttccct	TCTCTCCG	acacgacgctcttccgatctNN	GTGCCAGCMGCCGCGGTAA	caagcagaagacggcatacgagat	CTAGTACG	gtgactggagttcagacgtgtgctcttccgatct	GGACTACHVGGGTWTCTAAT
REN.SV.9.2.3	aatgatacggcgaccaccgagatctacactctttccct	TCGACTAG	acacgacgctcttccgatctNN	GTGCCAGCMGCCGCGGTAA	caagcagaagacggcatacgagat	CTAGTACG	gtgactggagttcagacgtgtgctcttccgatct	GGACTACHVGGGTWTCTAAT
REN.SV.A10.2	aatgatacggcgaccaccgagatctacactctttccct	CTAAGCCT	acacgacgctcttccgatctNN	GTGCCAGCMGCCGCGGTAA	caagcagaagacggcatacgagat	CTAGTACG	gtgactggagttcagacgtgtgctcttccgatct	GGACTACHVGGGTWTCTAAT
REN.SV.A10.3	aatgatacggcgaccaccgagatctacactctttccct	GCGTAAGA	acacgacgctcttccgatctNN	GTGCCAGCMGCCGCGGTAA	caagcagaagacggcatacgagat	CTAGTACG	gtgactggagttcagacgtgtgctcttccgatct	GGACTACHVGGGTWTCTAAT
REN.SV.A10.4	aatgatacggcgaccaccgagatctacactctttccct	CTAAGCCT	acacgacgctcttccgatctNN	GTGCCAGCMGCCGCGGTAA	caagcagaagacggcatacgagat	CAGCCTCG	gtgactggagttcagacgtgtgctcttccgatct	GGACTACHVGGGTWTCTAAT
Rh.SI.129.96.3	aatgatacggcgaccaccgagatctacactctttccct	AAGGAGTA	acacgacgctcttccgatctNN	GTGCCAGCMGCCGCGGTAA	caagcagaagacggcatacgagat	TCATGAGC	gtgactggagttcagacgtgtgctcttccgatct	GGACTACHVGGGTWTCTAAT
Rh.SI.129.96.4	aatgatacggcgaccaccgagatctacactctttccct	GCGTAAGA	acacgacgctcttccgatctNN	GTGCCAGCMGCCGCGGTAA	caagcagaagacggcatacgagat	TCATGAGC	gtgactggagttcagacgtgtgctcttccgatct	GGACTACHVGGGTWTCTAAT
Rh.SI.129.96.7	aatgatacggcgaccaccgagatctacactctttccct	ACTGCATA	acacgacgctcttccgatctNN	GTGCCAGCMGCCGCGGTAA	caagcagaagacggcatacgagat	AGGCTCCG	gtgactggagttcagacgtgtgctcttccgatct	GGACTACHVGGGTWTCTAAT
Rh.SI.130.96.1	aatgatacggcgaccaccgagatctacactctttccct	GTAAGGAG	acacgacgctcttccgatctNN	GTGCCAGCMGCCGCGGTAA	caagcagaagacggcatacgagat	TGCCTCTT	gtgactggagttcagacgtgtgctcttccgatct	GGACTACHVGGGTWTCTAAT
Rh.SI.130.96.2	aatgatacggcgaccaccgagatctacactctttccct	ACTGCATA	acacgacgctcttccgatctNN	GTGCCAGCMGCCGCGGTAA	caagcagaagacggcatacgagat	TGCCTCTT	gtgactggagttcagacgtgtgctcttccgatct	GGACTACHVGGGTWTCTAAT
Rh.SI.130.96.3	aatgatacggcgaccaccgagatctacactctttccct	AAGGAGTA	acacgacgctcttccgatctNN	GTGCCAGCMGCCGCGGTAA	caagcagaagacggcatacgagat	TGCCTCTT	gtgactggagttcagacgtgtgctcttccgatct	GGACTACHVGGGTWTCTAAT
Rh.SI.15.96.1	aatgatacggcgaccaccgagatctacactctttccct	TATCCTCT	acacgacgctcttccgatctNN	GTGCCAGCMGCCGCGGTAA	caagcagaagacggcatacgagat	TCCTCTAC	gtgactggagttcagacgtgtgctcttccgatct	GGACTACHVGGGTWTCTAAT
Rh.SI.15.96.3	aatgatacggcgaccaccgagatctacactctttccct	AAGGAGTA	acacgacgctcttccgatctNN	GTGCCAGCMGCCGCGGTAA	caagcagaagacggcatacgagat	TCCTCTAC	gtgactggagttcagacgtgtgctcttccgatct	GGACTACHVGGGTWTCTAAT
Rh.SI.15.96.4	aatgatacggcgaccaccgagatctacactctttccct	CTAAGCCT	acacgacgctcttccgatctNN	GTGCCAGCMGCCGCGGTAA	caagcagaagacggcatacgagat	TCCTCTAC	gtgactggagttcagacgtgtgctcttccgatct	GGACTACHVGGGTWTCTAAT
Rh.SI.84.96.1	aatgatacggcgaccaccgagatctacactctttccct	TCTCTCCG	acacgacgctcttccgatctNN	GTGCCAGCMGCCGCGGTAA	caagcagaagacggcatacgagat	TGCCTCTT	gtgactggagttcagacgtgtgctcttccgatct	GGACTACHVGGGTWTCTAAT
Rh.SI.84.96.2	aatgatacggcgaccaccgagatctacactctttccct	TCGACTAG	acacgacgctcttccgatctNN	GTGCCAGCMGCCGCGGTAA	caagcagaagacggcatacgagat	TGCCTCTT	gtgactggagttcagacgtgtgctcttccgatct	GGACTACHVGGGTWTCTAAT
Rh.SI.84.96.4	aatgatacggcgaccaccgagatctacactctttccct	CTCTCTAT	acacgacgctcttccgatctNN	GTGCCAGCMGCCGCGGTAA	caagcagaagacggcatacgagat	TCCTCTAC	gtgactggagttcagacgtgtgctcttccgatct	GGACTACHVGGGTWTCTAAT
Rh.SI.B100.1	aatgatacggcgaccaccgagatctacactctttccct	CTCTCTAT	acacgacgctcttccgatctNN	GTGCCAGCMGCCGCGGTAA	caagcagaagacggcatacgagat	TGCCTCTT	gtgactggagttcagacgtgtgctcttccgatct	GGACTACHVGGGTWTCTAAT
Rh.SI.B100.2	aatgatacggcgaccaccgagatctacactctttccct	TATCCTCT	acacgacgctcttccgatctNN	GTGCCAGCMGCCGCGGTAA	caagcagaagacggcatacgagat	TGCCTCTT	gtgactggagttcagacgtgtgctcttccgatct	GGACTACHVGGGTWTCTAAT
Rh.SI.B100.3	aatgatacggcgaccaccgagatctacactctttccct	AGAGTAGA	acacgacgctcttccgatctNN	GTGCCAGCMGCCGCGGTAA	caagcagaagacggcatacgagat	TGCCTCTT	gtgactggagttcagacgtgtgctcttccgatct	GGACTACHVGGGTWTCTAAT
Rh.SI.Yugu1.2	aatgatacggcgaccaccgagatctacactctttccct	AAGGAGTA	acacgacgctcttccgatctNN	GTGCCAGCMGCCGCGGTAA	caagcagaagacggcatacgagat	CCTGAGAT	gtgactggagttcagacgtgtgctcttccgatct	GGACTACHVGGGTWTCTAAT
Rh.SI.Yugu1.4	aatgatacggcgaccaccgagatctacactctttccct	GCGTAAGA	acacgacgctcttccgatctNN	GTGCCAGCMGCCGCGGTAA	caagcagaagacggcatacgagat	CCTGAGAT	gtgactggagttcagacgtgtgctcttccgatct	GGACTACHVGGGTWTCTAAT
Rh.SI.Yugu1.5	aatgatacggcgaccaccgagatctacactctttccct	TATCCTCT	acacgacgctcttccgatctNN	GTGCCAGCMGCCGCGGTAA	caagcagaagacggcatacgagat	TCATGAGC	gtgactggagttcagacgtgtgctcttccgatct	GGACTACHVGGGTWTCTAAT
Rh.SV.230135.1	aatgatacggcgaccaccgagatctacactctttccct	ACTGCATA	acacgacgctcttccgatctNN	GTGCCAGCMGCCGCGGTAA	caagcagaagacggcatacgagat	CCTGAGAT	gtgactggagttcagacgtgtgctcttccgatct	GGACTACHVGGGTWTCTAAT
Rh.SV.230135.2	aatgatacggcgaccaccgagatctacactctttccct	TCGACTAG	acacgacgctcttccgatctNN	GTGCCAGCMGCCGCGGTAA	caagcagaagacggcatacgagat	TCCTCTAC	gtgactggagttcagacgtgtgctcttccgatct	GGACTACHVGGGTWTCTAAT
Rh.SV.230135.4	aatgatacggcgaccaccgagatctacactctttccct	CTCTCTAT	acacgacgctcttccgatctNN	GTGCCAGCMGCCGCGGTAA	caagcagaagacggcatacgagat	TCATGAGC	gtgactggagttcagacgtgtgctcttccgatct	GGACTACHVGGGTWTCTAAT
Rh.SV.9.2.2	aatgatacggcgaccaccgagatctacactctttccct	CTCTCTAT	acacgacgctcttccgatctNN	GTGCCAGCMGCCGCGGTAA	caagcagaagacggcatacgagat	CCTGAGAT	gtgactggagttcagacgtgtgctcttccgatct	GGACTACHVGGGTWTCTAAT
Rh.SV.9.2.3	aatgatacggcgaccaccgagatctacactctttccct	TATCCTCT	acacgacgctcttccgatctNN	GTGCCAGCMGCCGCGGTAA	caagcagaagacggcatacgagat	CCTGAGAT	gtgactggagttcagacgtgtgctcttccgatct	GGACTACHVGGGTWTCTAAT
Rh.SV.9.2.4	aatgatacggcgaccaccgagatctacactctttccct	AGAGTAGA	acacgacgctcttccgatctNN	GTGCCAGCMGCCGCGGTAA	caagcagaagacggcatacgagat	CCTGAGAT	gtgactggagttcagacgtgtgctcttccgatct	GGACTACHVGGGTWTCTAAT
Rh.SV.9.2.5	aatgatacggcgaccaccgagatctacactctttccct	CGTCTAAT	acacgacgctcttccgatctNN	GTGCCAGCMGCCGCGGTAA	caagcagaagacggcatacgagat	CCTGAGAT	gtgactggagttcagacgtgtgctcttccgatct	GGACTACHVGGGTWTCTAAT
Rh.SV.A10.10	aatgatacggcgaccaccgagatctacactctttccct	TCGACTAG	acacgacgctcttccgatctNN	GTGCCAGCMGCCGCGGTAA	caagcagaagacggcatacgagat	TAGCGAGT	gtgactggagttcagacgtgtgctcttccgatct	GGACTACHVGGGTWTCTAAT
Rh.SV.A10.2	aatgatacggcgaccaccgagatctacactctttccct	TATCCTCT	acacgacgctcttccgatctNN	GTGCCAGCMGCCGCGGTAA	caagcagaagacggcatacgagat	TAGCGAGT	gtgactggagttcagacgtgtgctcttccgatct	GGACTACHVGGGTWTCTAAT
Rh.SV.A10.3	aatgatacggcgaccaccgagatctacactctttccct	TAGATCGC	acacgacgctcttccgatctNN	GTGCCAGCMGCCGCGGTAA	caagcagaagacggcatacgagat	TAGCGAGT	gtgactggagttcagacgtgtgctcttccgatct	GGACTACHVGGGTWTCTAAT
Rh.SV.A10.4	aatgatacggcgaccaccgagatctacactctttccct	GTAAGGAG	acacgacgctcttccgatctNN	GTGCCAGCMGCCGCGGTAA	caagcagaagacggcatacgagat	TAGCGAGT	gtgactggagttcagacgtgtgctcttccgatct	GGACTACHVGGGTWTCTAAT
Rh.SV.A10.9	aatgatacggcgaccaccgagatctacactctttccct	TCTCTCCG	acacgacgctcttccgatctNN	GTGCCAGCMGCCGCGGTAA	caagcagaagacggcatacgagat	TAGCGAGT	gtgactggagttcagacgtgtgctcttccgatct	GGACTACHVGGGTWTCTAAT
