# Supplementary material for: Species-Associated Differences in the Below-Ground Microbiomes of Wild and Domesticated Setaria
Source: Front Plant Sci. 2018 Aug 21;9:1183. doi: 10.3389/fpls.2018.01183 (PMC6111228; doi:10.3389/fpls.2018.01183)
Supplement: Supplementary file 2 [file Table_2.XLSX]

## Sheet: Sheet1
Supplementary Table 2: Archaeal 16S rRNA primers used in this study
Sequence Description	454 adaptor	index	529R
REN.454.SI.B100.1.529R	CCATCTCATCCCTGCGTGTCTCCGACTCAG	caggacaagc	ACCGCGGCKGCTGGC
REN.454.SI.B100.2.529R	CCATCTCATCCCTGCGTGTCTCCGACTCAG	agattgagag	ACCGCGGCKGCTGGC
REN.454.SI.B100.3.529R	CCATCTCATCCCTGCGTGTCTCCGACTCAG	cgttaaattc	ACCGCGGCKGCTGGC
REN.454.SI.Yugu.1.529R	CCATCTCATCCCTGCGTGTCTCCGACTCAG	tgtaagccat	ACCGCGGCKGCTGGC
REN.454.SI.Yugu.2.529R	CCATCTCATCCCTGCGTGTCTCCGACTCAG	tctgtatacc	ACCGCGGCKGCTGGC
REN.454.SI.Yugu.3.529R	CCATCTCATCCCTGCGTGTCTCCGACTCAG	tagctagatg	ACCGCGGCKGCTGGC
REN.454.SI.15.96.1.529R	CCATCTCATCCCTGCGTGTCTCCGACTCAG	ggattagtcg	ACCGCGGCKGCTGGC
REN.454.SI.15.96.2.529R	CCATCTCATCCCTGCGTGTCTCCGACTCAG	cggatctgcg	ACCGCGGCKGCTGGC
REN.454.SI.15.96.3.529R	CCATCTCATCCCTGCGTGTCTCCGACTCAG	tagattgtac	ACCGCGGCKGCTGGC
REN.454.SI.129.96.1.529R	CCATCTCATCCCTGCGTGTCTCCGACTCAG	tacctgctgc	ACCGCGGCKGCTGGC
REN.454.SI.129.96.2.529R	CCATCTCATCCCTGCGTGTCTCCGACTCAG	gttatgccag	ACCGCGGCKGCTGGC
REN.454.SI.129.96.3.529R	CCATCTCATCCCTGCGTGTCTCCGACTCAG	gcgtacatag	ACCGCGGCKGCTGGC
REN.454.SI.84.96.1.529R	CCATCTCATCCCTGCGTGTCTCCGACTCAG	atcatgaaat	ACCGCGGCKGCTGGC
REN.454.SI.84.96.2.529R	CCATCTCATCCCTGCGTGTCTCCGACTCAG	aaaagtttca	ACCGCGGCKGCTGGC
REN.454.SI.84.96.3.529R	CCATCTCATCCCTGCGTGTCTCCGACTCAG	catctttgcg	ACCGCGGCKGCTGGC
REN.454.SI.130.96.1.529R	CCATCTCATCCCTGCGTGTCTCCGACTCAG	atttggtcgt	ACCGCGGCKGCTGGC
REN.454.SI.130.96.2.529R	CCATCTCATCCCTGCGTGTCTCCGACTCAG	gaagttcgaa	ACCGCGGCKGCTGGC
REN.454.SI.130.96.3.529R	CCATCTCATCCCTGCGTGTCTCCGACTCAG	tgtattctga	ACCGCGGCKGCTGGC
REN.454.SV.A10.1.529R	CCATCTCATCCCTGCGTGTCTCCGACTCAG	tgaggttagc	ACCGCGGCKGCTGGC
REN.454.SV.A10.2.529R	CCATCTCATCCCTGCGTGTCTCCGACTCAG	attaattgct	ACCGCGGCKGCTGGC
REN.454.SV.A10.3.529R	CCATCTCATCCCTGCGTGTCTCCGACTCAG	ccagctgcaa	ACCGCGGCKGCTGGC
REN.454.SV.9.2.1.529R	CCATCTCATCCCTGCGTGTCTCCGACTCAG	tcatacagcg	ACCGCGGCKGCTGGC
REN.454.SV.9.2.2.529R	CCATCTCATCCCTGCGTGTCTCCGACTCAG	gggctgcacg	ACCGCGGCKGCTGGC
REN.454.SV.9.2.3.529R	CCATCTCATCCCTGCGTGTCTCCGACTCAG	cacccatctt	ACCGCGGCKGCTGGC
REN.454.SV.4.2.1.529R	CCATCTCATCCCTGCGTGTCTCCGACTCAG	tctaaatagg	ACCGCGGCKGCTGGC
REN.454.SV.4.2.2.529R	CCATCTCATCCCTGCGTGTCTCCGACTCAG	taaggttaca	ACCGCGGCKGCTGGC
REN.454.SV.4.2.3.529R	CCATCTCATCCCTGCGTGTCTCCGACTCAG	gctcgtatta	ACCGCGGCKGCTGGC
REN.454.SV.230135.1.529R	CCATCTCATCCCTGCGTGTCTCCGACTCAG	atgggctgtt	ACCGCGGCKGCTGGC
REN.454.SV.230135.2.529R	CCATCTCATCCCTGCGTGTCTCCGACTCAG	tggatgctct	ACCGCGGCKGCTGGC
REN.454.SV.230135.3.529R	CCATCTCATCCCTGCGTGTCTCCGACTCAG	aaagtggact	ACCGCGGCKGCTGGC
REE.454.SI.B100.1.529R	CCATCTCATCCCTGCGTGTCTCCGACTCAG	gcgttatttc	ACCGCGGCKGCTGGC
REE.454.SI.B100.2.529R	CCATCTCATCCCTGCGTGTCTCCGACTCAG	atgagcgaaa	ACCGCGGCKGCTGGC
REE.454.SI.B100.3.529R	CCATCTCATCCCTGCGTGTCTCCGACTCAG	gagataggcg	ACCGCGGCKGCTGGC
REE.454.SI.Yugu.1.529R	CCATCTCATCCCTGCGTGTCTCCGACTCAG	tcatactgga	ACCGCGGCKGCTGGC
REE.454.SI.Yugu.2.529R	CCATCTCATCCCTGCGTGTCTCCGACTCAG	acatgtctgc	ACCGCGGCKGCTGGC
REE.454.SI.Yugu.3.529R	CCATCTCATCCCTGCGTGTCTCCGACTCAG	cagtgcggaa	ACCGCGGCKGCTGGC
REE.454.SI.15.96.1.529R	CCATCTCATCCCTGCGTGTCTCCGACTCAG	tgtgagcacg	ACCGCGGCKGCTGGC
REE.454.SI.15.96.2.529R	CCATCTCATCCCTGCGTGTCTCCGACTCAG	cctcgagcct	ACCGCGGCKGCTGGC
REE.454.SI.15.96.3.529R	CCATCTCATCCCTGCGTGTCTCCGACTCAG	aactggcatc	ACCGCGGCKGCTGGC
REE.454.SI.129.96.1.529R	CCATCTCATCCCTGCGTGTCTCCGACTCAG	aaggctagca	ACCGCGGCKGCTGGC
REE.454.SI.129.96.2.529R	CCATCTCATCCCTGCGTGTCTCCGACTCAG	caatttgtgt	ACCGCGGCKGCTGGC
REE.454.SI.129.96.3.529R	CCATCTCATCCCTGCGTGTCTCCGACTCAG	tgcttggcac	ACCGCGGCKGCTGGC
REE.454.SI.84.96.1.529R	CCATCTCATCCCTGCGTGTCTCCGACTCAG	gtgtactccc	ACCGCGGCKGCTGGC
REE.454.SI.84.96.2.529R	CCATCTCATCCCTGCGTGTCTCCGACTCAG	ggtctaattt	ACCGCGGCKGCTGGC
REE.454.SI.84.96.3.529R	CCATCTCATCCCTGCGTGTCTCCGACTCAG	cggataatag	ACCGCGGCKGCTGGC
REE.454.SI.130.96.1.529R	CCATCTCATCCCTGCGTGTCTCCGACTCAG	cagtaccctc	ACCGCGGCKGCTGGC
REE.454.SI.130.96.2.529R	CCATCTCATCCCTGCGTGTCTCCGACTCAG	accctcgttg	ACCGCGGCKGCTGGC
REE.454.SI.130.96.3.529R	CCATCTCATCCCTGCGTGTCTCCGACTCAG	gcaagagtac	ACCGCGGCKGCTGGC
REE.454.SV.A10.1.529R	CCATCTCATCCCTGCGTGTCTCCGACTCAG	ctttcggact	ACCGCGGCKGCTGGC
REE.454.SV.A10.2.529R	CCATCTCATCCCTGCGTGTCTCCGACTCAG	agctttgtcg	ACCGCGGCKGCTGGC
REE.454.SV.A10.3.529R	CCATCTCATCCCTGCGTGTCTCCGACTCAG	cacccaagcc	ACCGCGGCKGCTGGC
REE.454.SV.9.2.1.529R	CCATCTCATCCCTGCGTGTCTCCGACTCAG	ttcccctacg	ACCGCGGCKGCTGGC
REE.454.SV.9.2.2.529R	CCATCTCATCCCTGCGTGTCTCCGACTCAG	tttaaataaa	ACCGCGGCKGCTGGC
REE.454.SV.9.2.3.529R	CCATCTCATCCCTGCGTGTCTCCGACTCAG	actttaccgt	ACCGCGGCKGCTGGC
REE.454.SV.4.2.1.529R	CCATCTCATCCCTGCGTGTCTCCGACTCAG	gatgggcatc	ACCGCGGCKGCTGGC
REE.454.SV.4.2.2.529R	CCATCTCATCCCTGCGTGTCTCCGACTCAG	tcttgaagcc	ACCGCGGCKGCTGGC
REE.454.SV.4.2.3.529R	CCATCTCATCCCTGCGTGTCTCCGACTCAG	gattaatcca	ACCGCGGCKGCTGGC
REE.454.SV.230135.1.529R	CCATCTCATCCCTGCGTGTCTCCGACTCAG	acaggtacct	ACCGCGGCKGCTGGC
REE.454.SV.230135.2.529R	CCATCTCATCCCTGCGTGTCTCCGACTCAG	ttgttgatga	ACCGCGGCKGCTGGC
REE.454.SV.230135.3.529R	CCATCTCATCCCTGCGTGTCTCCGACTCAG	cagacttcag	ACCGCGGCKGCTGGC
Rh_454_SI_B100_1_529R	CCATCTCATCCCTGCGTGTCTCCGACTCAG	tgcgacgctg	ACCGCGGCKGCTGGC
Rh.454.SI.B100.2.529R	CCATCTCATCCCTGCGTGTCTCCGACTCAG	atcgcttggt	ACCGCGGCKGCTGGC
Rh.454.SI.B100.3.529R	CCATCTCATCCCTGCGTGTCTCCGACTCAG	agtcccgaag	ACCGCGGCKGCTGGC
Rh.454.SI.130.96.1.529R	CCATCTCATCCCTGCGTGTCTCCGACTCAG	ttaaattgct	ACCGCGGCKGCTGGC
Rh.454.SI.130.96.2.529R	CCATCTCATCCCTGCGTGTCTCCGACTCAG	cggctaacta	ACCGCGGCKGCTGGC
Rh.454.SI.130.96.3.529R	CCATCTCATCCCTGCGTGTCTCCGACTCAG	cttggtacaa	ACCGCGGCKGCTGGC
Rh.454.SI.15.96.1.529R	CCATCTCATCCCTGCGTGTCTCCGACTCAG	tgcttacagg	ACCGCGGCKGCTGGC
Rh.454.SI.15.96.2.529R	CCATCTCATCCCTGCGTGTCTCCGACTCAG	tggagcagat	ACCGCGGCKGCTGGC
Rh.454.SI.15.96.3.529R	CCATCTCATCCCTGCGTGTCTCCGACTCAG	taggtacctc	ACCGCGGCKGCTGGC
Rh.454.SI.184.96.1.529R	CCATCTCATCCCTGCGTGTCTCCGACTCAG	gaggtattgt	ACCGCGGCKGCTGGC
Rh.454.SI.184.96.2.529R	CCATCTCATCCCTGCGTGTCTCCGACTCAG	gtcgtccgtg	ACCGCGGCKGCTGGC
Rh.454.SI.184.96.3.529R	CCATCTCATCCCTGCGTGTCTCCGACTCAG	ccaacgtcca	ACCGCGGCKGCTGGC
Rh.454.SI.Yugu1.1.529R	CCATCTCATCCCTGCGTGTCTCCGACTCAG	gagtcgacat	ACCGCGGCKGCTGGC
Rh.454.SI.Yugu1.2.529R	CCATCTCATCCCTGCGTGTCTCCGACTCAG	ggcgcttgat	ACCGCGGCKGCTGGC
Rh.454.SI.Yugu1.3.529R	CCATCTCATCCCTGCGTGTCTCCGACTCAG	tctccggggc	ACCGCGGCKGCTGGC
Rh.454.SI.129.96.1.529R	CCATCTCATCCCTGCGTGTCTCCGACTCAG	tgagcgcggt	ACCGCGGCKGCTGGC
Rh.454.SI.129.96.2.529R	CCATCTCATCCCTGCGTGTCTCCGACTCAG	gccggtataa	ACCGCGGCKGCTGGC
Rh.454.SI.129.96.3.529R	CCATCTCATCCCTGCGTGTCTCCGACTCAG	aatattgtgc	ACCGCGGCKGCTGGC
Rh.454.SV.4.2.529R	CCATCTCATCCCTGCGTGTCTCCGACTCAG	acacggcaga	ACCGCGGCKGCTGGC
Rh.454.SV.4.2.2.529R	CCATCTCATCCCTGCGTGTCTCCGACTCAG	acacaggttg	ACCGCGGCKGCTGGC
Rh.454.SV.4.2.3.529R	CCATCTCATCCCTGCGTGTCTCCGACTCAG	cacaaccgct	ACCGCGGCKGCTGGC
Rh.454.SV.9..2.1.529R	CCATCTCATCCCTGCGTGTCTCCGACTCAG	gtgtaaacga	ACCGCGGCKGCTGGC
Rh.454.SV.9..2.2.529R	CCATCTCATCCCTGCGTGTCTCCGACTCAG	actagcctct	ACCGCGGCKGCTGGC
Rh.454.SV.9..2.3.529R	CCATCTCATCCCTGCGTGTCTCCGACTCAG	gttatgagaa	ACCGCGGCKGCTGGC
Rh.454.SV.230135.529R	CCATCTCATCCCTGCGTGTCTCCGACTCAG	tttcccgctt	ACCGCGGCKGCTGGC
Rh.454.SV.230135.529R	CCATCTCATCCCTGCGTGTCTCCGACTCAG	atctacattt	ACCGCGGCKGCTGGC
Rh.454.SV.230135.529R	CCATCTCATCCCTGCGTGTCTCCGACTCAG	cagacttgct	ACCGCGGCKGCTGGC
Rh.454.SV.A10.1.529R	CCATCTCATCCCTGCGTGTCTCCGACTCAG	ggatcgcgaa	ACCGCGGCKGCTGGC
Rh.454.SV.A10.2.529R	CCATCTCATCCCTGCGTGTCTCCGACTCAG	tccgtgtcat	ACCGCGGCKGCTGGC
Rh.454.SV.A10.3.529R	CCATCTCATCCCTGCGTGTCTCCGACTCAG	ctaccaatcg	ACCGCGGCKGCTGGC
454_17S_109F_E9	CCTATCCCCTGTGTGCCTTGGCAGTCTCAG		ACKGCTCAGTAACACGT
