# Supplementary material for: Species-Associated Differences in the Below-Ground Microbiomes of Wild and Domesticated Setaria
Source: Front Plant Sci. 2018 Aug 21;9:1183. doi: 10.3389/fpls.2018.01183 (PMC6111228; doi:10.3389/fpls.2018.01183)
Supplement: Supplementary file 3 [file Table_3.XLSX]

## Sheet: Sheet1
Supplementary Table 3 - Illumina 16S bacterial OTU table and their taxonomic classification
Group	REE.SI.129.96.1	REE.SI.129.96.2	REE.SI.129.96.3	REE.SI.130.96.1	REE.SI.130.96.2	REE.SI.130.96.3	REE.SI.15.96.1	REE.SI.15.96.2	REE.SI.15.96.3	REE.SI.84.96.1	REE.SI.84.96.2	REE.SI.84.96.3	REE.SI.B100.1	REE.SI.B100.2	REE.SI.B100.3	REE.SI.Yugu.1	REE.SI.Yugu.2	REE.SI.Yugu.3	REE.SV.230135.1	REE.SV.230135.2	REE.SV.230135.3	REE.SV.4.V.1	REE.SV.4.V.2	REE.SV.4.V.4	REE.SV.9.2.1	REE.SV.9.2.2	REE.SV.9.2.3	REE.SV.A10.1	REE.SV.A10.2	REE.SV.A10.3	REN.SI.129.96.1	REN.SI.129.96.2	REN.SI.129.96.5	REN.SI.130.96.1	REN.SI.130.96.3	REN.SI.130.96.4	REN.SI.15.96.1	REN.SI.15.96.4	REN.SI.84.96.2	REN.SI.84.96.3	REN.SI.84.96.5	REN.SI.B100.1	REN.SI.B100.2	REN.SI.B100.3	REN.SI.Yugu.2	REN.SI.Yugu.3	REN.SI.Yugu.4	REN.SV.230135.2	REN.SV.230135.3
Otu0000001	10	14	14	41	11	16	24	9	12	11	12	26	16	9	37	23	23	12	12	14	15	32	17	16	6	17	29	37	18	64	37	43	23	5	4	3	26	11	47	13	12	28	34	20	7	22	4	32	33
Otu0000002	3764	4064	3601	2000	3723	4489	4081	1414	1355	4087	4260	3567	3341	4019	4537	6234	6422	5901	4837	5302	2744	2514	5293	2811	2567	5239	5572	5194	2994	2457	2020	1011	1907	4276	91	2246	1339	549	135	132	3751	2182	356	1289	92	614	187	31	38
Otu0000003	977	188	214	99	17	61	199	12	5	795	23	13	842	8	29	205	512	72	78	53	85	40	53	138	274	12	5	49	935	305	1728	1548	1094	883	2441	1983	1326	3084	1550	2864	813	1977	4134	2821	3287	2480	3114	3465	4368
Otu0000004	1461	1647	1584	1782	1338	1890	1566	1415	1311	898	1473	2373	582	1325	978	1273	629	972	1446	1511	2277	3092	2117	2231	2659	1904	1878	1765	1783	1040	343	448	1071	1609	15	945	781	219	35	52	1524	477	172	594	37	363	66	86	28
Otu0000005	216	9	8	150	48	10	31	7	2	149	6	2	200	0	32	7	9	1	4	5	5	1	17	9	416	3	0	3	89	99	925	926	755	337	711	820	373	2105	1757	1523	186	1141	1678	969	1381	1025	1195	1089	2379
Otu0000006	300	11	5	123	19	19	102	5	0	535	5	6	58	2	34	14	23	3	4	6	5	2	14	17	1286	5	0	10	113	187	149	181	106	442	2357	933	621	966	138	1345	481	673	199	1035	1980	1551	2127	623	225
Otu0000007	251	14	24	209	56	27	94	17	26	313	10	13	463	14	33	30	40	28	38	28	18	6	21	27	565	10	7	19	149	198	2783	2291	2569	121	1555	526	95	697	4098	929	363	445	643	630	134	323	141	1013	740
Otu0000008	185	152	200	264	217	306	368	410	440	163	198	341	283	236	349	143	216	235	236	300	505	168	176	536	55	301	318	329	479	470	69	75	59	138	9	80	313	58	22	40	178	95	82	72	3	116	13	49	18
Otu0000009	319	316	345	458	434	274	287	279	297	374	351	470	377	340	381	319	276	405	390	330	480	378	181	484	115	214	136	155	468	354	192	375	288	156	52	141	341	134	126	79	247	178	96	182	28	170	44	222	59
Otu0000010	39	42	30	2229	53	6	27	5	2	157	4	2	7	1	418	4	4	2	4	7	3	1	13	6	339	9	1	8	54	80	49	76	24	175	879	135	318	91	48	145	115	85	47	88	1274	783	1232	996	50
Otu0000011	77	345	438	203	1473	367	283	616	491	110	1024	219	134	1670	789	65	116	124	147	145	144	72	114	133	27	171	170	178	159	1339	45	76	35	65	1	37	720	122	18	12	68	29	43	67	1	208	4	8	15
Otu0000012	32	2	8	69	5	18	12	5	6	9	8	58	8	0	20	11	14	3	6	16	9	0	18	14	18	15	13	11	53	16	15	23	14	31	11	109	29	18	21	298	10	102	18	160	4	28	7	610	25
Otu0000013	4	0	0	1	0	1	1	0	0	1	0	0	2	0	1	2	1	0	0	0	0	0	0	1	4	1	0	0	0	7	10	5	3	2	1	5	3	1	9	16	2	7	0	13	1	3	2	9	1
Otu0000014	114	103	103	123	55	138	116	93	110	239	77	189	54	41	109	89	191	259	300	221	894	305	116	764	48	136	129	153	339	42	19	40	51	123	0	53	82	14	1	2	118	31	16	34	1	35	5	0	1
Otu0000015	9	344	334	259	459	115	124	362	466	40	276	369	848	482	296	15	8	13	16	47	65	15	71	56	5	61	23	54	43	376	13	208	9	20	0	8	249	27	2	1	8	5	128	29	0	59	4	6	7
Otu0000016	0	97	174	4	1	6	1	2131	2341	10	1	13	29	147	9	0	0	0	1	4	6	0	2	8	0	2	1	1	2	2	2	261	2	0	0	1	285	43	2	0	0	2	4	5	0	75	0	0	1
Otu0000017	85	136	120	38	76	125	131	115	94	107	73	40	66	38	67	87	95	152	253	107	141	498	44	140	19	88	92	109	140	53	21	33	29	36	0	20	44	5	0	0	79	37	14	19	2	10	2	1	2
Otu0000018	0	0	2	0	1	0	0	0	0	0	0	0	0	0	1	0	0	1	0	0	0	0	0	0	0	0	0	0	2	0	0	0	0	0	0	1	0	0	0	0	0	0	0	0	0	0	0	0	0
Otu0000019	0	0	0	0	2	0	12	0	0	0	0	0	0	0	1	0	0	0	0	0	0	0	0	0	0	0	1	0	4	541	0	0	0	1	0	0	0	0	0	0	0	0	0	0	0	0	0	0	0
Otu0000020	9	0	0	0	0	0	0	1	1	2	0	0	32	0	1	0	0	0	0	0	0	0	0	0	0	0	0	0	0	0	8	36	10	0	0	2	1	4	8	1	0	75	379	1	0	0	0	1	454
Otu0000021	7	1	0	1	0	0	3	0	0	14	0	0	26	0	0	0	2	0	0	0	0	0	1	0	46	0	0	0	6	0	161	112	159	2	132	30	6	63	277	59	12	15	107	27	24	25	21	58	113
Otu0000022	165	25	40	29	40	92	124	193	211	67	47	29	16	28	202	132	38	206	217	152	31	60	86	35	7	78	70	64	60	33	38	6	36	22	1	13	25	9	0	2	104	121	5	45	3	15	4	0	0
Otu0000023	147	62	51	36	83	109	97	25	18	41	144	58	23	43	63	107	13	49	47	76	138	95	144	134	12	86	89	118	151	59	21	30	119	77	2	50	24	6	9	0	197	19	11	14	3	14	1	0	2
Otu0000024	2	0	0	0	1	0	1	1	1	0	0	0	16	0	3	0	1	0	0	0	0	0	0	2	16	0	0	0	1	8	113	77	129	12	53	44	6	83	304	102	7	28	62	36	12	21	12	64	74
Otu0000025	9	1	0	1	0	0	0	0	0	13	0	0	16	0	1	1	1	0	0	0	0	0	0	0	45	0	0	0	3	2	118	102	126	9	56	25	5	57	192	54	17	20	68	20	12	11	29	43	94
Otu0000026	5	0	0	1	0	0	0	0	0	3	0	0	11	0	0	0	1	0	0	0	0	0	0	1	28	0	0	0	5	0	35	34	27	6	43	61	15	113	60	114	10	19	123	43	109	64	86	33	131
Otu0000027	1	388	366	45	35	9	4	264	239	2	39	68	212	52	23	1	0	0	0	1	1	0	0	2	0	4	0	0	5	38	0	112	2	2	6	2	70	27	0	3	1	1	29	9	1	21	5	1	2
Otu0000028	64	71	74	48	76	78	55	40	65	53	111	60	78	55	36	66	33	125	107	81	84	58	41	81	12	53	35	43	64	54	13	50	49	27	0	15	37	4	1	1	35	30	15	21	0	9	1	0	0
Otu0000029	15	14	13	3	5	4	7	1	2	14	3	2	12	0	3	4	18	2	1	5	0	0	2	2	11	2	0	2	21	17	12	12	8	10	3	7	34	19	4	21	13	7	11	14	2	9	1	7	8
Otu0000030	7	0	1	1	0	0	1	0	1	3	0	0	9	0	2	1	0	0	0	0	0	0	0	0	31	0	0	1	2	0	35	27	26	17	55	36	24	60	54	71	7	11	113	36	94	50	97	31	123
Otu0000031	87	0	0	8	1	3	13	0	0	54	0	0	2	0	0	3	3	1	2	2	0	0	1	0	111	0	0	3	16	7	15	13	13	41	176	171	49	19	7	295	49	123	9	228	100	96	103	16	13
Otu0000032	32	59	77	42	30	39	34	60	57	37	36	44	57	26	22	24	35	63	95	35	94	207	12	98	16	19	27	19	56	38	8	18	10	8	1	4	90	18	3	4	27	18	18	20	0	35	4	1	2
Otu0000033	10	1	0	1	0	2	0	0	0	5	0	1	2	0	0	0	7	1	0	1	3	0	2	1	11	0	2	0	14	4	3	3	2	15	0	104	5	2	1	366	15	41	1	96	3	24	4	137	0
Otu0000034	35	45	70	8	58	49	54	16	38	89	51	13	58	33	23	58	67	86	110	48	92	60	40	132	23	39	31	45	71	61	4	22	18	42	0	13	13	3	1	1	49	20	13	15	0	11	0	1	0
Otu0000035	5	9	25	50	6	7	3	8	5	8	4	48	8	4	10	5	2	0	9	5	8	56	2	11	2	4	1	1	10	9	24	24	3	6	3	7	40	7	6	21	2	9	5	21	2	12	4	13	5
Otu0000036	23	19	17	4	24	62	51	15	20	73	46	7	8	8	31	35	41	41	39	47	90	45	22	74	14	34	38	68	46	16	8	6	20	16	1	6	6	2	2	3	29	22	10	2	1	1	0	1	1
Otu0000037	4	0	1	0	0	0	1	1	0	5	0	0	6	0	0	1	3	0	1	0	1	0	0	0	34	0	0	0	7	2	49	54	65	5	32	25	6	8	77	34	7	6	46	17	12	16	11	45	41
Otu0000038	33	31	39	9	12	72	47	40	25	35	26	15	9	15	27	10	22	32	83	41	58	228	25	84	4	51	65	53	70	19	8	4	10	14	0	18	11	1	2	0	51	9	1	5	0	3	0	0	0
Otu0000039	0	10	8	0	0	5	2	6	3	0	0	0	17	1	0	1	0	0	0	0	0	0	0	0	0	0	0	1	0	0	3	106	0	0	0	0	56	5	1	0	0	0	0	0	0	9	0	0	0
Otu0000040	0	0	0	0	0	0	0	0	0	0	0	0	0	0	0	0	0	0	0	0	0	0	0	0	0	0	2	0	0	0	0	0	0	0	0	0	0	0	0	0	0	0	0	0	0	0	0	0	0
Otu0000041	0	0	0	0	0	1	0	0	0	0	0	2	0	0	0	0	1	0	0	0	0	0	0	0	0	0	0	0	0	0	0	0	0	0	0	0	0	0	0	0	0	0	0	0	0	0	0	1	0
Otu0000042	2	0	0	0	0	0	1	0	0	7	0	0	0	0	0	0	0	0	0	0	0	0	0	0	3	0	0	0	6	3	3	1	0	0	30	4	0	13	1	9	1	8	1	6	4	6	3	8	15
Otu0000043	17	11	7	0	10	18	10	7	8	21	17	6	4	1	14	11	7	6	10	14	33	22	12	30	2	10	24	17	17	6	3	1	6	9	0	9	3	0	2	0	15	5	0	5	0	1	0	0	0
Otu0000044	10	12	11	22	19	31	46	23	25	23	28	25	13	13	2	3	22	19	26	33	107	22	51	77	9	55	56	63	59	18	3	9	19	32	3	15	14	6	2	3	19	2	4	5	3	5	1	2	0
Otu0000045	0	0	0	0	0	0	0	0	0	0	0	0	0	0	0	0	0	0	0	0	1	0	1	0	0	0	0	0	0	0	0	0	0	0	0	0	0	0	0	0	0	0	0	0	0	0	0	0	0
Otu0000046	0	133	119	15	18	6	6	43	29	6	12	22	401	29	16	6	0	0	0	2	2	0	1	2	0	2	1	1	0	15	2	98	1	1	0	1	156	25	0	0	0	0	116	7	0	46	1	1	1
Otu0000047	11	0	0	0	0	0	1	0	0	6	0	0	2	1	0	1	2	0	0	0	0	0	0	0	53	0	0	0	5	1	5	4	6	7	44	35	6	19	8	57	14	15	19	33	77	35	67	15	13
Otu0000048	29	21	23	13	6	19	34	15	17	46	10	21	15	1	32	46	71	10	12	34	14	30	27	9	22	73	41	42	16	2	2	6	4	19	0	12	3	1	1	4	25	20	1	7	0	5	1	0	0
Otu0000049	19	6	6	0	0	1	9	0	0	8	0	1	6	0	0	8	12	2	2	3	1	3	3	1	32	0	0	3	17	3	14	21	24	17	5	30	14	3	5	4	26	8	16	18	9	9	7	17	7
Otu0000050	9	3	1	5	6	3	3	5	3	7	4	2	18	1	4	0	5	5	4	3	7	0	3	2	9	1	1	3	7	20	24	32	12	3	6	7	11	3	25	6	15	5	3	8	0	12	1	5	1
Otu0000051	0	20	17	83	18	5	2	46	38	1	21	127	35	9	17	1	0	0	0	3	0	0	0	1	2	6	0	0	1	16	1	26	0	0	0	0	352	61	0	0	0	1	12	7	1	105	0	5	2
Otu0000052	0	1	0	9	0	0	1	0	0	2	0	0	2	0	1	0	0	0	0	0	0	0	0	0	15	0	0	0	0	1	38	33	65	2	39	8	1	26	123	19	4	4	21	8	2	12	7	33	32
Otu0000053	18	23	26	16	31	17	18	24	19	26	32	18	17	11	11	15	30	35	46	41	85	29	12	53	4	27	16	21	55	19	13	4	10	11	1	8	6	3	0	0	10	8	2	6	0	8	3	0	0
Otu0000054	7	4	2	9	0	4	3	2	3	1	0	2	9	1	3	4	1	1	2	6	0	7	0	5	2	3	2	5	7	3	49	40	32	3	2	8	8	11	58	6	6	5	3	9	2	9	7	27	4
Otu0000055	26	24	20	28	20	15	19	19	30	40	18	41	2	25	23	2	29	9	14	21	6	38	3	2	5	28	29	26	8	34	3	2	1	8	0	4	26	5	0	0	17	5	2	7	1	9	3	2	2
Otu0000056	0	0	1	1	0	36	23	0	0	6	0	4	0	0	2	7	5	4	0	24	6	6	2	7	2	67	72	66	2	0	0	0	2	3	0	0	0	0	0	0	0	0	0	0	0	1	0	0	0
Otu0000057	5	32	47	75	30	5	6	116	81	6	21	123	13	21	21	1	8	1	1	9	25	2	3	13	5	16	1	6	14	30	4	6	1	4	3	1	34	7	3	8	3	12	5	12	1	12	2	13	1
Otu0000058	12	24	19	2	12	19	16	8	7	6	8	5	5	5	3	14	8	15	47	15	32	186	5	28	1	5	2	2	43	5	0	6	2	2	0	2	7	1	0	0	14	3	1	1	0	7	0	1	0
Otu0000059	0	0	0	3	2	0	0	0	0	1	0	0	4	0	0	0	0	0	0	1	0	0	0	2	1	1	0	0	0	8	1	2	1	2	1	3	3	1	0	1	4	3	0	2	0	2	0	8	0
Otu0000060	15	20	29	20	28	23	78	22	20	16	24	20	11	6	16	18	14	20	21	19	22	31	13	33	6	14	15	22	21	46	7	9	3	5	1	6	16	4	2	4	13	10	4	8	1	9	0	1	2
Otu0000061	9	12	15	13	11	20	21	32	15	14	19	15	8	8	12	8	10	23	49	34	39	37	11	41	4	21	10	22	35	16	2	4	0	16	1	2	15	4	0	1	7	4	2	5	2	10	0	0	1
Otu0000062	2	0	0	35	1	0	0	0	1	6	0	0	1	0	12	0	0	0	0	0	0	0	0	0	16	0	0	0	2	2	5	4	12	3	53	6	3	1	9	11	1	5	2	2	9	11	13	57	0
Otu0000063	0	1	3	0	0	0	1	10	9	1	0	0	0	3	1	0	0	0	0	0	0	0	0	0	0	0	0	0	0	0	0	0	0	0	1	0	1	0	1	1	0	0	1	0	0	2	0	0	0
Otu0000064	0	0	0	0	0	0	0	0	0	0	0	0	0	0	0	0	0	0	0	0	0	0	0	0	0	0	0	0	0	0	0	0	0	0	0	0	1	0	0	0	0	0	1	0	0	0	0	0	0
Otu0000065	2	0	0	1	2	0	0	0	0	1	4	0	0	0	2	1	1	1	33	18	5	0	0	5	9	0	0	0	11	2	2	0	1	13	0	13	31	6	0	3	0	1	4	3	112	93	177	1	0
Otu0000066	0	0	0	3	0	0	0	0	0	0	0	0	0	0	0	0	0	0	0	0	0	0	0	0	0	0	0	0	0	0	0	0	1	0	0	0	0	0	0	0	0	0	0	0	0	0	0	0	0
Otu0000067	0	0	1	0	0	0	0	0	0	0	0	0	0	0	1	0	0	0	0	0	0	0	0	0	0	0	1	1	0	0	0	0	0	0	0	0	0	0	0	0	0	0	0	0	0	0	0	0	0
Otu0000068	3	0	1	3	4	2	1	4	2	2	1	1	7	3	0	2	5	0	4	3	5	0	0	0	3	5	1	3	2	2	2	6	10	2	1	4	5	1	2	4	3	0	1	2	0	0	0	4	0
Otu0000069	0	0	1	0	1	2	3	0	0	2	0	0	0	0	0	3	0	0	0	0	0	0	0	1	0	0	0	1	13	66	0	0	0	0	0	0	0	0	0	2	0	3	0	0	0	0	0	0	0
Otu0000070	20	2	5	13	2	20	16	6	7	10	1	13	1	3	5	8	5	2	8	9	10	31	14	11	2	19	22	29	13	5	2	1	2	16	0	10	9	0	1	2	19	6	3	8	1	4	0	1	0
Otu0000071	19	20	20	17	7	10	23	10	15	17	5	21	8	13	16	2	8	10	21	13	6	45	8	16	1	10	19	16	18	12	2	5	5	7	0	7	17	5	0	0	26	5	2	6	0	8	3	1	2
Otu0000072	8	0	0	0	0	0	1	0	0	11	0	0	0	0	1	1	0	0	0	0	0	0	1	0	51	0	0	0	2	2	0	1	2	9	56	36	8	5	3	51	17	19	15	25	46	35	48	4	10
Otu0000073	0	1	0	0	2	0	1	0	0	3	1	0	2	1	0	3	2	2	0	1	0	2	0	1	3	1	0	0	9	2	4	11	4	0	1	0	1	33	5	0	1	5	13	2	0	0	0	29	28
Otu0000074	7	17	17	18	20	13	9	24	24	5	19	40	9	33	15	2	3	11	4	17	9	9	13	16	6	20	12	11	5	18	4	8	11	7	0	0	10	2	0	1	3	1	1	6	0	0	1	3	0
Otu0000075	0	0	0	0	0	1	0	0	0	1	1	0	1	0	0	0	2	5	0	0	0	0	0	0	0	0	0	0	0	0	6	3	2	0	0	0	0	0	3	2	0	1	0	0	0	1	0	5	1
Otu0000076	2	2	2	1	0	1	4	1	2	1	0	0	0	1	2	2	0	0	0	0	1	1	0	0	0	0	1	0	6	1	12	6	7	0	0	2	2	1	7	13	1	30	1	13	1	1	0	2	1
Otu0000077	3	0	0	0	0	0	1	0	0	1	2	1	2	0	0	0	0	5	0	0	0	0	0	0	0	0	0	0	3	0	10	7	5	0	2	0	1	2	5	1	0	1	10	1	4	3	2	73	7
Otu0000078	14	6	4	1	2	13	34	1	5	8	10	1	2	2	2	10	5	9	14	16	5	11	40	9	1	9	19	12	8	3	2	0	2	9	0	5	5	2	0	2	8	10	1	1	0	4	0	0	0
Otu0000079	3	1	1	0	1	7	12	0	0	57	5	1	2	1	13	6	54	10	0	16	136	1	0	120	8	17	16	17	56	2	2	0	6	0	0	1	0	0	0	0	1	2	2	1	0	0	1	0	0
Otu0000080	5	4	9	1	1	0	1	1	2	5	0	3	6	0	1	2	7	2	6	2	8	8	3	9	6	2	1	2	14	3	1	6	21	13	0	7	5	2	1	1	8	7	5	13	2	9	6	1	0
Otu0000081	7	0	0	4	2	3	2	0	0	7	0	0	4	0	2	0	10	0	0	0	1	0	0	0	5	0	0	0	1	2	9	11	4	5	1	13	3	14	11	25	7	18	3	17	10	9	13	6	10
Otu0000082	5	5	7	87	23	9	3	16	10	1	10	112	3	7	22	13	1	0	0	3	2	1	7	3	0	8	3	3	2	20	1	1	1	1	2	2	66	7	1	2	6	1	2	9	2	24	2	2	3
Otu0000083	6	0	2	3	1	3	0	1	0	0	0	1	11	0	0	1	0	0	0	0	0	1	0	1	1	0	0	0	2	1	10	11	9	0	1	10	1	0	8	11	0	6	20	10	1	1	2	23	29
Otu0000084	7	20	12	13	9	11	25	6	15	7	23	9	4	8	3	12	4	15	23	16	24	27	11	19	1	5	12	10	22	16	2	2	0	8	0	5	5	1	0	0	10	5	4	4	0	3	0	0	0
Otu0000085	3	0	0	2	0	0	4	1	0	1	0	1	1	0	0	0	0	0	2	1	0	0	1	1	1	0	0	0	5	6	2	3	3	2	1	4	1	0	1	7	0	7	0	13	2	3	2	4	0
Otu0000086	8	7	6	1	3	10	12	5	10	14	7	1	3	2	5	3	11	8	19	9	7	20	2	17	1	8	11	12	8	9	1	2	3	2	1	5	4	0	0	0	4	4	3	4	0	2	1	0	0
Otu0000087	1	0	0	2	0	0	2	0	0	3	0	0	1	0	0	0	0	0	0	0	0	0	0	1	9	0	0	0	3	3	1	3	3	1	44	1	3	7	2	6	6	3	1	1	0	1	3	8	1
Otu0000088	5	2	3	24	3	0	1	3	4	3	1	24	78	3	5	5	2	0	0	0	1	0	1	1	2	1	0	0	0	1	1	8	0	6	0	10	15	13	0	11	4	16	45	14	0	9	0	1	36
Otu0000089	4	0	0	6	1	0	1	0	0	0	0	0	2	0	2	0	0	0	0	0	0	0	0	0	1	0	0	0	3	3	23	15	8	0	1	5	1	5	16	18	3	14	10	13	1	2	3	21	13
Otu0000090	18	8	10	26	6	5	8	3	8	10	15	28	4	3	18	13	5	7	10	7	17	9	7	18	6	15	9	9	7	6	1	9	14	4	0	2	33	4	0	0	5	2	1	6	0	4	1	1	0
Otu0000091	7	4	4	12	2	9	15	6	9	13	6	8	2	0	6	6	8	4	12	11	5	14	3	14	1	9	14	14	10	6	1	0	1	4	1	5	10	2	0	1	6	3	1	5	0	6	3	2	0
Otu0000092	9	8	13	10	5	11	7	10	13	10	9	8	11	2	8	5	4	7	10	11	7	8	10	7	2	3	7	8	8	7	0	2	4	4	0	10	3	4	2	0	13	1	4	4	0	3	1	0	0
Otu0000093	5	20	21	13	9	13	6	19	21	6	10	23	5	10	7	6	3	5	9	3	7	19	6	9	0	1	3	4	6	5	2	4	0	0	0	2	12	2	0	1	9	4	3	5	1	11	2	0	0
Otu0000094	1	0	1	0	8	7	7	1	0	0	22	0	1	0	0	1	0	0	0	9	0	0	176	1	0	4	6	11	9	6	0	0	3	49	0	12	3	0	0	0	0	1	0	3	1	2	1	0	0
Otu0000095	2	0	1	0	0	0	0	0	0	0	0	0	0	0	0	0	0	4	0	0	0	0	0	0	0	1	0	0	0	0	1	0	1	0	0	0	0	4	1	0	0	1	0	0	0	0	0	0	0
Otu0000096	6	2	3	6	15	12	16	4	9	17	8	5	2	7	10	5	5	34	32	14	9	7	8	17	1	12	7	11	15	10	4	1	1	3	0	2	5	2	1	1	3	5	0	0	0	1	0	0	0
Otu0000097	8	9	7	2	4	7	6	11	5	2	5	10	3	5	5	2	2	2	6	9	19	36	9	15	0	13	18	14	12	1	0	0	4	6	0	1	1	0	0	0	2	3	0	1	0	0	0	0	0
Otu0000098	6	9	12	2	13	13	10	4	5	1	26	2	1	0	0	9	1	2	2	3	11	30	21	8	1	4	15	9	14	9	23	1	34	38	0	18	2	1	0	0	2	9	1	5	0	3	0	0	1
Otu0000099	0	4	3	0	7	14	26	0	2	30	5	1	4	4	13	2	52	28	17	11	23	3	21	30	7	5	4	12	15	5	2	3	2	14	0	10	0	0	0	0	1	2	0	4	0	0	0	0	0
Otu0000100	5	4	5	7	6	13	19	9	4	7	7	13	1	5	6	3	6	3	3	15	8	9	9	9	0	16	7	13	8	7	0	2	2	7	0	4	11	2	3	1	3	3	2	4	1	1	1	2	0
Otu0000101	0	0	0	0	0	0	0	0	0	2	0	0	0	0	0	0	0	0	0	0	0	0	0	0	3	0	0	0	0	0	3	4	1	3	15	17	4	25	3	34	1	6	5	10	30	15	19	10	8
Otu0000102	12	10	6	8	7	4	5	6	3	5	7	10	9	5	9	11	7	13	13	11	11	18	1	15	1	2	2	6	10	11	2	14	1	4	0	3	26	2	0	0	9	2	1	1	1	6	0	0	0
Otu0000103	1	0	1	1	1	1	2	0	0	0	1	1	0	0	3	0	3	0	0	0	1	0	0	1	0	1	1	0	0	1	0	0	1	0	0	0	1	0	0	0	0	0	0	0	1	0	0	0	1
Otu0000104	1	3	6	2	13	7	14	10	9	6	7	7	13	4	7	4	2	1	4	4	1	5	2	1	1	6	4	4	2	8	0	5	1	2	0	1	7	2	0	0	2	1	3	2	0	4	0	0	1
Otu0000105	0	0	0	0	0	0	1	0	0	4	3	0	0	0	2	0	0	0	0	0	0	0	0	0	9	0	0	0	0	0	2	2	0	3	30	7	8	8	3	17	1	0	4	11	24	12	33	5	5
Otu0000106	5	2	6	1	2	9	6	3	2	6	1	7	0	1	3	7	2	0	0	2	5	0	3	2	0	5	0	9	6	1	2	0	4	3	0	1	3	1	0	0	13	0	0	3	0	1	1	0	0
Otu0000107	6	11	11	1	1	10	3	6	5	2	6	0	4	0	1	3	1	3	17	3	23	55	14	24	4	9	10	15	16	2	2	1	0	14	0	10	5	0	0	0	5	1	0	0	0	1	1	0	2
Otu0000108	15	13	5	6	11	17	5	1	2	3	1	5	7	4	4	7	6	12	8	10	8	7	10	3	3	5	9	12	1	3	4	5	4	13	0	1	1	0	0	0	6	1	1	0	0	1	0	0	0
Otu0000109	6	3	2	0	1	1	0	0	0	2	0	1	7	0	0	1	5	0	0	1	0	1	2	1	5	0	2	2	1	3	4	3	3	7	0	2	2	9	2	6	0	1	10	6	1	3	0	1	1
Otu0000110	1	4	15	13	10	9	3	4	9	3	3	18	2	20	3	6	3	6	10	14	5	20	15	14	1	6	9	9	10	8	1	1	6	10	0	2	2	1	0	0	1	0	0	2	0	0	0	2	0
Otu0000111	0	16	22	6	22	1	1	82	101	2	18	4	11	16	4	1	0	0	0	0	0	0	1	0	0	0	0	0	1	15	1	4	0	0	0	0	24	6	0	0	0	0	9	5	0	8	1	1	0
Otu0000112	0	0	0	0	0	0	0	0	0	0	0	0	0	0	0	0	0	1	0	0	0	0	0	0	0	0	0	1	0	0	0	0	0	0	0	0	0	0	0	0	0	0	0	0	0	0	0	0	0
Otu0000113	0	32	27	2	71	13	3	24	21	0	38	1	36	60	4	0	1	0	0	0	0	0	0	0	0	0	0	0	1	49	0	10	0	0	0	0	5	2	0	0	0	0	7	0	0	6	0	0	0
Otu0000114	0	25	30	0	4	3	1	4	3	1	13	0	131	4	2	0	0	2	0	0	0	0	0	0	0	0	0	0	0	14	0	29	0	0	0	0	6	1	2	0	0	0	24	0	0	1	0	0	0
Otu0000115	1	4	9	14	15	3	1	11	6	2	8	14	3	9	21	4	1	0	0	2	0	0	1	2	3	4	0	1	7	15	0	4	0	0	0	0	25	11	0	0	0	1	6	2	0	11	1	10	2
Otu0000116	0	0	0	11	0	0	0	0	0	2	0	0	0	0	1	0	0	0	0	0	0	0	0	0	6	1	0	0	0	3	0	1	0	1	31	1	3	1	0	5	1	0	0	1	24	9	32	21	1
Otu0000117	16	0	0	0	2	0	214	0	0	4	0	0	0	0	0	0	0	0	5	0	0	3	0	5	0	2	0	0	14	279	0	0	0	0	0	0	0	0	0	0	0	143	0	0	0	1	0	0	0
Otu0000118	4	1	1	1	1	0	0	0	0	2	0	0	3	0	0	0	7	0	4	0	0	0	3	3	9	0	0	0	3	1	5	14	2	4	3	4	1	0	12	1	1	4	10	3	0	0	2	6	6
Otu0000119	4	2	0	0	0	3	7	4	1	1	1	2	1	0	5	0	2	5	5	2	5	3	2	5	2	4	1	8	3	0	0	1	1	1	0	2	2	0	0	0	2	5	0	1	0	2	0	0	1
Otu0000120	3	10	9	1	9	3	3	2	3	10	12	1	7	2	14	15	5	1	4	2	2	33	3	1	3	4	3	4	9	7	2	0	2	1	0	3	3	1	1	0	2	5	2	2	0	1	0	0	0
Otu0000121	4	0	1	0	1	2	1	0	0	1	2	0	0	0	2	2	1	3	1	0	1	0	1	0	0	0	1	3	0	0	0	1	0	0	0	1	0	0	0	0	2	2	0	0	0	0	0	0	0
Otu0000122	3	2	4	0	6	18	15	2	2	9	1	1	2	5	5	3	6	9	9	11	22	7	7	10	3	5	4	12	10	4	3	1	2	10	0	12	2	0	1	0	5	0	2	0	1	1	0	0	0
Otu0000123	0	0	0	0	0	0	0	0	0	0	0	0	0	0	0	0	0	0	0	0	0	0	0	0	0	0	0	0	0	0	0	0	0	0	0	0	0	0	0	0	0	0	0	0	0	0	0	0	0
Otu0000124	1	4	10	32	7	2	3	5	13	0	1	61	3	1	12	1	0	0	0	4	3	2	2	5	0	6	2	0	1	4	4	6	1	1	0	4	24	1	3	0	1	2	3	9	0	7	0	0	0
Otu0000125	0	6	10	9	0	7	1	10	6	1	2	8	4	2	1	5	0	1	5	3	1	3	2	5	0	3	4	2	0	1	4	5	1	1	0	1	28	3	0	1	2	0	5	1	0	14	0	0	0
Otu0000126	0	1	0	1	0	1	0	0	0	0	0	0	0	0	0	1	0	0	0	0	1	0	0	3	0	1	0	0	0	0	0	2	0	0	0	0	0	0	0	0	0	0	0	0	0	0	0	0	0
Otu0000127	0	13	23	27	3	3	1	33	31	2	0	26	10	3	6	1	1	4	2	1	2	4	2	5	1	3	0	1	1	1	1	2	0	1	0	0	10	1	0	0	1	0	2	0	0	2	0	0	0
Otu0000128	0	0	0	0	0	0	0	0	0	0	0	0	0	0	0	0	0	0	0	0	0	0	0	0	0	0	0	0	0	0	0	0	0	0	0	0	0	0	0	0	0	0	0	0	0	0	0	0	0
Otu0000129	0	0	0	0	0	0	0	0	1	0	0	0	7	0	0	0	0	0	0	0	0	0	0	0	0	0	0	0	0	0	0	2	0	0	1	0	0	0	1	0	0	0	0	0	0	0	0	0	0
Otu0000130	6	0	0	0	0	0	0	0	3	3	3	0	1	0	0	1	0	0	0	0	0	0	1	1	1	1	1	0	1	0	0	0	1	1	0	2	1	0	0	0	1	1	0	0	0	2	0	0	0
Otu0000131	0	0	0	0	0	0	0	0	0	0	0	0	0	0	0	0	0	0	0	0	0	0	0	0	0	0	0	0	0	0	0	0	0	0	0	0	0	0	0	0	0	0	0	0	0	0	0	0	0
Otu0000132	5	1	3	25	1	2	8	5	9	21	1	33	3	1	14	7	13	4	5	6	2	6	1	2	4	5	0	0	2	2	1	3	1	1	0	0	18	2	0	0	9	3	1	3	0	2	2	0	0
Otu0000133	52	0	0	0	0	0	23	0	0	0	0	0	0	0	0	0	0	0	1	0	0	0	0	0	0	2	0	0	0	29	1	0	2	0	0	0	0	4	0	0	1	417	1	0	0	1	0	1	0
Otu0000134	0	0	0	0	0	0	0	0	0	0	0	0	0	0	0	0	0	0	0	0	0	0	0	0	0	0	0	0	0	0	0	0	0	0	0	0	0	0	0	0	0	0	0	0	0	0	0	0	0
Otu0000135	0	0	0	0	0	0	0	0	0	2	3	0	0	0	0	0	0	0	0	0	0	0	0	0	5	0	0	0	0	0	0	0	1	0	18	1	4	0	0	1	1	0	1	2	30	18	29	12	0
Otu0000136	6	7	0	0	0	1	0	0	0	6	0	0	1	0	0	1	8	0	2	2	0	4	1	5	8	0	1	0	14	2	6	1	0	8	2	1	1	0	0	2	9	1	1	2	1	1	0	0	1
Otu0000137	4	8	4	6	4	5	3	3	4	2	4	7	2	4	8	5	2	3	4	0	7	5	10	6	0	8	12	10	4	0	0	3	3	6	0	3	8	1	0	0	8	0	2	1	0	4	1	0	0
Otu0000138	2	0	0	0	0	0	0	0	0	4	0	0	0	0	1	0	0	0	0	0	0	0	0	0	6	0	0	0	0	0	1	0	2	6	16	4	9	1	2	1	1	3	3	1	33	15	26	1	1
Otu0000139	6	2	7	3	2	9	6	7	6	7	2	3	1	4	1	2	6	4	10	6	1	8	1	3	0	1	6	6	11	3	2	5	2	0	0	0	2	0	0	0	9	1	1	0	0	3	0	0	0
Otu0000140	6	1	2	0	7	4	4	4	0	16	7	3	1	3	5	7	2	5	1	7	7	5	4	7	1	9	5	12	5	0	2	1	9	6	0	6	3	0	1	0	7	1	2	5	0	2	1	0	0
Otu0000141	0	8	4	0	0	5	20	27	26	0	0	0	10	1	0	0	1	0	0	1	0	0	0	0	1	0	0	5	1	0	0	11	0	0	0	0	1	0	0	0	0	0	2	0	0	1	0	0	0
Otu0000142	0	37	48	0	5	0	1	39	27	4	0	2	12	6	1	0	0	0	0	0	0	0	1	0	0	0	0	0	0	3	0	33	0	0	0	0	4	1	0	0	0	0	1	3	0	3	0	1	0
Otu0000143	9	2	8	2	3	3	1	5	2	3	3	3	12	4	13	6	3	3	6	1	5	5	3	8	1	4	4	5	4	0	0	4	6	0	0	1	19	2	0	0	22	1	1	1	1	6	0	1	0
Otu0000144	2	0	1	2	0	0	0	0	0	1	2	0	0	0	1	0	1	0	1	0	0	1	0	1	1	0	0	0	0	0	0	0	0	0	0	2	0	1	0	1	3	0	0	0	0	0	0	0	0
Otu0000145	5	0	3	7	1	0	6	0	0	4	4	4	2	0	0	3	2	0	4	1	2	0	2	3	2	2	0	0	2	2	5	6	0	1	2	5	2	1	2	14	0	12	5	10	0	0	4	5	6
Otu0000146	7	0	0	2	0	1	2	0	0	5	0	0	0	0	0	0	0	0	0	0	0	0	0	0	5	0	0	0	0	2	10	4	1	2	27	11	2	6	4	23	4	14	2	19	1	4	1	0	3
Otu0000147	3	4	0	0	5	6	3	0	2	2	10	0	2	1	0	2	7	10	9	6	7	1	21	7	2	4	9	15	1	1	1	2	7	9	0	8	0	0	1	0	1	0	0	0	0	3	0	0	0
Otu0000148	2	1	0	0	0	1	6	0	0	1	0	0	0	0	0	2	0	0	0	0	0	1	0	3	0	0	0	0	0	0	0	0	2	0	0	0	1	0	0	0	0	4	0	1	0	0	0	0	0
Otu0000149	1	0	1	0	0	1	1	0	0	4	1	0	1	1	2	0	2	0	1	5	2	0	1	3	0	0	2	4	3	0	0	0	0	3	0	3	0	0	0	0	0	0	0	0	0	0	1	0	0
Otu0000150	1	0	0	0	0	3	0	0	0	1	0	0	1	0	0	1	0	0	0	0	2	0	1	0	10	0	0	0	0	0	0	1	0	3	14	3	3	3	2	6	5	4	8	6	9	6	14	10	4
Otu0000151	3	3	7	3	5	4	3	1	7	18	7	6	5	3	1	3	5	6	2	6	5	5	2	1	0	3	1	3	5	2	0	3	0	3	0	4	2	2	0	0	3	0	0	1	0	0	0	0	0
Otu0000152	2	2	3	3	6	4	5	3	6	4	3	6	1	6	6	5	3	5	10	5	11	9	12	8	0	11	6	3	6	3	0	2	2	4	0	1	2	1	0	0	9	1	0	1	0	0	0	0	0
Otu0000153	7	2	7	5	2	0	9	1	3	1	4	9	2	0	3	0	3	5	4	4	1	5	4	1	1	4	1	11	2	0	1	1	0	0	0	1	5	2	1	0	7	0	3	0	1	1	1	0	0
Otu0000154	0	0	0	0	0	0	0	0	0	0	0	0	0	0	0	0	0	0	0	0	0	0	0	0	0	0	0	0	0	0	5	0	0	0	0	0	0	0	0	0	0	0	0	0	0	0	0	0	0
Otu0000155	2	2	8	1	1	3	5	1	2	3	1	0	5	2	5	3	1	2	6	2	2	15	4	5	2	7	2	3	9	3	1	2	2	4	0	1	1	1	0	1	6	2	0	1	0	0	1	2	0
Otu0000156	0	7	4	8	6	3	6	12	11	3	11	9	18	8	3	1	2	3	0	1	3	0	0	5	2	1	0	0	1	10	0	9	0	3	0	0	11	0	0	0	0	1	9	2	0	5	0	0	0
Otu0000157	0	0	0	0	0	0	0	0	0	0	0	0	0	0	0	0	0	0	0	0	0	0	0	0	0	0	0	0	0	0	0	0	0	0	0	0	0	8	0	1	0	0	0	0	0	1	0	0	0
Otu0000158	0	0	0	0	0	0	0	0	0	0	0	0	1	0	0	0	0	0	0	0	0	0	0	0	1	0	0	0	0	0	8	8	10	0	1	4	0	0	30	4	1	0	5	1	1	1	0	4	0
Otu0000159	0	5	6	5	20	1	1	7	5	1	9	1	1	10	8	0	0	0	0	0	0	0	0	0	1	0	0	0	0	21	6	13	0	0	0	0	6	10	0	0	0	0	1	5	0	8	0	0	0
Otu0000160	1	0	0	0	0	0	0	0	0	0	2	1	2	0	0	1	0	0	1	0	3	0	1	1	0	0	0	0	0	4	0	0	0	0	0	0	1	0	1	0	0	0	0	1	0	0	0	0	0
Otu0000161	0	0	0	2	3	5	34	0	1	3	5	0	0	0	0	1	1	1	5	6	6	2	14	7	0	0	8	9	2	1	3	1	5	15	0	9	0	0	0	0	3	1	0	0	1	1	0	0	0
Otu0000162	6	0	0	0	0	0	2	0	0	2	0	0	0	0	0	0	0	0	0	0	0	0	0	0	8	0	0	0	0	0	0	0	0	4	12	8	1	1	2	21	5	8	2	25	7	8	11	0	1
Otu0000163	0	12	20	5	25	0	2	29	15	2	4	1	10	17	14	1	2	1	0	0	3	0	1	1	1	1	0	0	1	28	0	10	0	0	0	0	7	1	0	1	0	0	0	1	0	1	0	0	0
Otu0000164	0	2	1	0	1	2	0	2	0	1	3	0	2	2	2	2	0	1	2	2	1	1	5	1	1	2	2	3	3	2	0	0	2	1	0	1	2	1	0	0	2	1	1	1	0	1	0	0	1
Otu0000165	0	15	11	5	31	3	0	24	26	0	28	3	3	58	19	0	0	0	0	0	1	0	0	0	0	0	0	0	0	13	0	0	0	0	0	0	11	1	0	0	0	0	0	1	0	2	0	0	0
Otu0000166	1	4	0	5	3	8	4	2	0	1	4	6	2	2	1	1	2	5	3	6	7	4	12	6	0	11	7	6	3	0	0	1	1	5	0	5	1	0	0	0	2	1	0	0	0	0	0	0	0
Otu0000167	3	3	3	1	3	7	4	1	0	2	1	2	0	0	4	0	0	0	0	2	1	2	6	3	1	2	6	15	0	0	4	1	2	2	0	3	0	1	1	0	6	1	2	0	0	0	0	0	0
Otu0000168	3	3	6	2	3	10	11	1	0	5	5	3	0	1	1	2	5	3	1	4	3	5	1	5	0	6	4	5	2	1	0	0	1	0	0	2	2	1	0	0	7	2	0	0	0	1	0	0	0
Otu0000169	0	0	0	0	0	0	2	0	0	1	0	0	0	0	0	0	2	0	1	0	2	0	0	0	0	0	2	0	0	0	0	0	2	2	0	2	0	0	0	0	0	1	0	0	0	0	0	0	0
Otu0000170	2	0	0	0	0	0	0	0	0	0	0	0	0	0	0	0	0	1	0	1	0	0	0	0	0	0	0	0	0	0	4	2	3	1	2	0	1	2	7	6	1	3	3	2	1	2	1	1	3
Otu0000171	0	0	0	0	0	0	0	0	0	0	0	0	0	0	0	0	0	0	0	0	0	0	0	0	0	0	0	0	0	0	0	0	0	0	0	0	0	0	0	0	0	0	0	0	0	0	0	0	0
Otu0000172	1	0	0	13	0	0	0	0	0	2	0	0	0	0	5	0	0	0	0	0	0	0	0	0	3	0	0	0	0	0	1	0	1	2	16	1	3	1	2	1	0	0	0	0	5	4	5	7	1
Otu0000173	0	5	9	2	5	2	4	0	4	0	5	10	1	5	2	3	2	1	5	2	10	12	14	9	0	8	6	3	1	7	0	1	3	3	0	1	2	1	0	0	4	0	0	1	0	1	0	0	0
Otu0000174	0	1	1	1	1	2	2	0	0	1	3	0	2	1	1	2	0	0	0	1	0	1	0	0	0	0	0	0	0	4	1	2	1	0	0	0	1	0	0	0	1	0	1	1	0	0	0	0	0
Otu0000175	0	0	0	0	0	0	0	0	0	0	0	0	0	0	0	0	0	0	0	0	0	0	0	0	0	0	0	0	0	0	0	0	0	0	0	0	0	0	0	0	0	0	0	0	0	0	0	0	0
Otu0000176	5	0	0	2	0	0	1	0	0	3	0	0	0	0	0	0	0	0	0	0	1	0	0	0	9	0	0	0	0	2	0	2	1	2	46	8	3	3	0	34	2	2	2	11	12	9	10	0	0
Otu0000177	7	3	1	0	2	6	14	0	3	2	8	0	2	0	0	10	5	4	5	10	16	4	1	18	1	7	6	9	3	1	2	1	5	4	1	2	2	0	0	0	4	0	1	1	0	1	0	0	0
Otu0000178	1	0	0	0	0	0	0	0	0	0	0	0	0	0	0	0	0	0	0	0	0	0	0	0	5	0	0	0	0	0	0	0	0	1	0	6	12	14	0	2	0	4	3	0	32	18	30	1	1
Otu0000179	3	0	0	0	2	1	0	0	0	0	0	0	0	0	0	0	0	1	0	0	0	0	0	0	2	0	0	0	0	0	4	3	7	6	0	5	0	5	2	0	5	2	2	1	3	1	3	1	1
Otu0000180	6	4	4	6	0	11	21	1	2	4	4	8	2	1	3	3	2	2	3	3	6	15	3	7	0	0	0	7	4	2	0	0	0	0	0	3	2	0	0	0	14	0	1	1	0	1	0	0	0
Otu0000181	0	15	20	1	9	2	1	19	23	2	6	0	13	9	4	1	0	0	0	0	0	0	0	0	2	0	0	0	0	10	2	13	0	0	0	0	16	0	0	0	0	0	2	0	0	2	0	0	0
Otu0000182	1	0	0	0	0	0	0	0	0	1	6	0	0	0	0	0	0	1	0	0	0	0	0	0	0	0	0	0	0	0	0	2	0	1	14	0	0	1	1	1	0	0	0	1	2	7	4	12	0
Otu0000183	0	18	22	2	17	2	4	8	7	1	10	3	20	14	8	0	0	0	0	1	7	0	0	3	0	1	0	2	0	15	0	17	1	1	0	0	2	0	0	0	0	0	11	1	0	1	0	0	0
Otu0000184	0	0	0	0	0	2	0	0	0	0	0	0	0	0	0	0	1	0	0	0	0	0	0	0	1	2	0	0	0	0	1	0	0	0	0	2	2	3	0	0	2	2	1	1	1	1	0	0	0
Otu0000185	1	0	0	0	0	0	0	0	0	0	1	0	0	0	0	1	0	0	0	0	0	0	0	0	3	0	0	0	0	0	0	0	1	3	5	5	0	1	1	11	0	7	1	5	13	5	6	3	0
Otu0000186	0	6	4	17	2	7	6	2	1	1	1	8	0	1	3	1	3	2	0	4	0	13	1	3	0	4	0	3	0	2	0	0	0	0	0	1	1	1	1	0	2	2	1	4	0	0	0	3	1
Otu0000187	4	4	5	1	2	2	3	2	1	2	6	1	5	1	3	4	2	5	10	2	5	8	1	5	1	1	4	2	4	2	0	1	1	0	1	0	3	0	0	0	6	3	3	1	0	0	1	0	1
Otu0000188	1	1	1	4	0	0	2	1	0	1	1	1	0	0	0	1	2	0	2	1	0	1	4	0	1	1	1	0	1	1	0	2	2	0	0	0	1	1	2	2	6	1	2	0	0	0	0	2	0
Otu0000189	3	1	5	9	1	2	4	4	3	2	3	4	0	1	3	3	1	4	2	4	2	8	3	1	1	4	3	3	5	1	0	0	0	1	2	1	0	0	0	0	1	2	0	1	0	1	0	0	0
Otu0000190	0	0	0	0	0	0	0	0	0	0	0	0	0	0	0	0	0	0	0	0	0	0	0	0	0	0	0	0	0	0	0	0	0	0	0	0	0	0	0	0	0	0	0	0	0	0	0	0	0
Otu0000191	1	1	1	2	1	1	0	1	0	1	0	0	1	0	0	4	1	4	7	9	59	2	0	31	2	4	3	0	12	0	0	1	0	1	0	0	0	0	0	1	4	0	0	0	0	0	0	0	0
Otu0000192	27	2	2	2	16	8	4	3	0	3	12	0	4	13	8	5	1	1	3	3	1	2	1	1	0	3	5	4	0	12	1	0	3	3	2	1	6	0	2	1	16	2	1	1	0	2	0	0	0
Otu0000193	1	1	3	2	2	4	0	0	1	1	1	3	0	0	2	2	0	0	2	0	5	0	3	0	1	1	0	1	0	0	1	0	2	2	0	1	3	0	0	3	1	1	1	0	0	0	0	3	2
Otu0000194	0	0	0	0	0	0	0	0	0	0	4	0	0	0	1	0	0	0	0	0	0	0	0	0	5	0	0	0	0	0	1	0	0	1	13	3	0	0	1	2	0	2	1	0	17	7	18	8	3
Otu0000195	1	0	0	0	0	0	0	0	0	0	1	0	0	0	0	0	0	0	0	0	0	0	0	0	0	1	0	0	0	0	3	2	1	1	0	0	0	1	2	5	0	1	2	5	0	0	0	3	3
Otu0000196	0	0	0	0	0	0	0	1	0	2	0	0	0	1	0	0	0	0	1	1	2	0	0	2	0	0	0	0	1	1	0	0	0	0	0	0	0	0	0	0	3	0	0	0	0	0	0	0	0
Otu0000197	0	2	7	7	3	2	0	10	8	5	2	8	9	2	6	0	1	0	4	1	19	10	1	10	2	5	1	1	0	0	0	5	1	1	0	0	8	3	1	0	0	0	2	0	1	4	0	0	0
Otu0000198	0	0	0	0	0	0	0	0	0	0	0	0	0	0	0	0	0	0	0	0	0	0	0	0	0	0	0	0	0	0	0	0	0	0	0	0	0	0	0	0	0	0	0	0	0	0	0	0	0
Otu0000199	0	0	0	0	0	1	0	0	0	1	0	0	1	0	0	0	0	0	0	0	0	0	0	0	4	1	0	0	0	0	2	2	0	1	0	2	3	0	3	6	0	5	2	2	4	2	2	1	7
Otu0000200	6	3	1	0	1	9	5	0	0	3	0	0	0	0	4	1	0	8	9	3	6	7	1	2	1	3	4	5	6	1	5	0	1	2	0	0	1	0	0	0	5	1	0	1	0	1	0	0	0
Otu0000201	2	1	4	2	3	2	2	2	4	5	3	1	1	2	3	3	1	7	7	5	14	9	1	8	0	0	2	3	5	0	0	0	2	0	0	2	3	1	0	0	0	3	1	0	0	5	0	0	0
Otu0000202	0	0	0	0	0	0	0	0	0	0	0	0	0	0	0	0	0	0	0	0	0	0	0	0	0	0	0	0	0	0	0	0	0	0	0	0	0	0	0	0	0	0	0	0	0	0	0	0	0
Otu0000203	0	0	0	0	0	4	6	0	0	0	3	0	0	0	0	0	0	5	0	1	0	0	0	0	1	0	0	0	0	0	0	0	0	0	0	0	0	0	0	0	0	0	0	1	0	0	0	0	0
Otu0000204	2	3	1	5	0	0	1	0	1	0	2	5	1	0	4	1	0	0	2	0	1	1	1	3	1	4	3	4	3	0	10	0	2	0	0	4	2	1	3	7	0	6	2	3	0	1	0	5	2
Otu0000205	1	0	0	0	1	0	2	1	1	0	0	0	0	0	0	0	1	0	0	0	0	0	0	0	0	0	0	0	0	0	0	1	0	0	0	0	0	0	0	0	0	0	0	0	0	0	0	0	0
Otu0000206	1	1	0	0	0	1	0	0	0	0	0	0	0	0	1	0	1	2	0	0	1	0	0	0	0	0	0	0	0	2	0	0	0	0	0	1	0	0	0	0	0	0	0	0	0	0	0	0	0
Otu0000207	1	0	0	0	0	0	1	0	0	2	1	0	0	0	0	0	0	1	0	0	0	0	0	0	2	0	0	0	0	0	4	2	1	0	9	1	1	4	6	7	0	0	3	5	2	1	2	5	0
Otu0000208	1	0	0	0	2	0	0	0	0	1	1	0	0	0	0	0	0	1	0	0	0	0	0	0	3	0	0	0	0	0	0	0	1	1	5	2	9	3	3	5	0	2	0	0	15	8	13	8	0
Otu0000209	3	0	1	1	2	8	9	1	2	4	2	2	1	2	1	4	4	4	1	7	5	3	7	8	0	1	3	11	3	4	0	0	0	9	0	2	0	0	0	0	4	1	1	0	0	0	0	0	0
Otu0000210	1	0	0	0	0	3	32	0	0	0	0	0	0	1	0	0	0	0	0	0	0	0	0	0	0	44	0	8	0	212	0	0	0	0	0	0	0	0	0	0	0	15	0	0	0	0	0	0	0
Otu0000211	0	4	4	1	0	2	2	2	5	3	0	1	11	0	0	2	0	2	4	1	8	23	2	1	0	0	1	1	1	4	2	3	0	9	0	2	9	1	0	0	0	0	1	0	0	1	0	0	0
Otu0000212	2	0	0	0	0	1	0	0	0	0	0	0	1	0	0	0	0	0	0	0	0	0	0	0	11	0	0	0	0	0	2	1	0	3	6	19	3	1	0	29	3	4	2	12	10	5	5	0	3
Otu0000213	1	2	3	5	0	8	6	3	3	2	2	2	1	2	4	1	0	1	3	3	1	13	2	5	1	3	1	7	6	0	1	1	0	7	0	2	3	0	0	0	6	0	1	1	1	0	0	0	0
Otu0000214	0	5	6	0	0	0	0	68	59	0	0	0	3	1	1	0	0	0	0	0	0	0	0	0	0	0	0	0	0	0	0	5	0	0	0	0	8	2	0	0	0	0	0	0	0	3	0	0	0
Otu0000215	2	0	0	0	0	1	0	0	0	2	1	0	1	0	0	0	0	0	0	0	0	0	0	0	11	0	0	0	0	0	0	0	0	0	16	8	4	1	0	36	3	7	4	18	7	7	14	0	3
Otu0000216	5	2	4	0	0	3	3	0	1	6	3	3	0	0	3	3	4	5	5	7	2	0	6	1	1	1	1	5	1	0	0	3	0	4	1	1	1	0	0	0	2	1	0	0	0	1	0	0	0
Otu0000217	0	0	0	0	0	0	0	0	0	0	0	0	0	0	0	0	0	0	0	0	0	0	0	0	0	0	0	0	0	0	0	0	0	0	0	0	0	0	0	0	0	0	0	0	0	0	0	0	0
Otu0000218	0	0	0	0	0	0	0	0	0	1	1	0	0	0	0	0	0	0	0	0	0	0	0	0	6	0	0	0	0	0	0	0	0	4	14	16	2	1	1	24	4	4	0	17	9	5	8	5	1
Otu0000219	39	7	2	0	3	1	3	1	1	0	4	0	7	0	4	9	1	0	0	0	0	2	0	1	1	0	0	0	1	3	2	0	3	1	0	2	0	0	0	0	63	0	2	2	0	0	1	1	0
Otu0000220	2	3	1	0	2	0	10	0	0	0	5	0	2	2	3	7	3	8	5	11	5	3	6	13	2	5	6	4	0	1	1	1	1	0	0	2	0	0	1	0	2	2	1	0	0	0	0	0	0
Otu0000221	0	0	0	0	0	0	0	0	0	0	0	0	0	0	0	0	0	0	0	0	0	0	0	0	4	0	0	0	0	0	1	2	1	0	9	3	1	2	0	4	0	1	2	3	6	1	8	2	6
Otu0000222	0	0	0	0	0	0	0	0	0	0	0	0	0	0	0	0	0	0	0	0	0	0	0	0	0	0	0	0	0	0	0	0	0	0	0	0	0	0	0	0	0	0	0	0	0	0	0	0	0
Otu0000223	0	0	0	0	0	0	0	0	0	0	0	0	0	0	0	0	0	0	0	0	0	0	0	0	0	0	0	0	0	0	0	0	0	0	0	0	0	0	0	0	0	0	0	0	0	0	0	0	0
Otu0000224	2	0	4	0	3	2	2	3	2	2	1	3	2	1	1	2	3	2	1	7	7	1	1	7	0	8	0	0	8	3	1	3	1	0	1	0	0	0	1	0	1	0	0	3	0	2	0	0	0
Otu0000225	0	1	0	0	1	0	0	0	0	0	0	0	1	0	0	0	0	1	0	0	0	0	0	0	0	0	0	0	1	0	0	0	0	0	0	0	0	0	0	0	0	0	0	0	0	0	0	0	0
Otu0000226	0	0	0	0	0	0	0	0	0	4	0	0	0	0	0	0	0	0	0	0	0	0	0	0	12	0	0	0	0	0	0	1	2	4	27	6	0	0	5	8	2	1	2	6	5	7	2	0	1
Otu0000227	1	0	0	0	0	0	0	0	0	1	8	0	0	0	3	0	0	0	0	0	0	0	0	0	2	0	0	0	0	0	2	0	2	4	4	3	0	3	6	8	2	10	1	7	1	3	1	1	3
Otu0000228	2	2	1	0	7	4	10	2	3	5	4	2	1	0	1	6	5	2	4	2	13	2	1	15	1	1	3	1	8	2	0	1	4	4	0	3	0	0	0	0	2	3	0	1	0	0	0	0	0
Otu0000229	20	0	0	0	0	0	0	0	0	0	0	0	0	0	0	0	0	0	0	0	0	0	0	0	0	0	0	0	0	0	0	0	0	0	0	0	0	1	0	1	0	196	0	3	0	0	0	0	0
Otu0000230	0	2	3	2	8	2	1	28	36	0	5	1	5	5	12	0	0	0	0	0	0	0	0	1	0	0	0	1	2	10	0	2	0	0	0	0	7	3	0	0	0	0	7	1	0	0	0	0	0
Otu0000231	0	0	0	0	0	0	0	0	0	0	0	0	0	0	0	0	0	0	0	0	0	0	0	0	0	0	0	0	0	0	0	2	0	0	0	0	0	1	0	0	0	0	18	0	0	0	0	0	20
Otu0000232	8	6	4	0	3	6	6	2	2	7	2	0	4	1	0	0	7	7	4	6	1	2	2	0	0	3	0	3	1	2	0	4	0	4	0	0	1	0	0	0	3	0	1	0	0	1	1	0	0
Otu0000233	3	1	2	1	2	3	5	2	1	2	3	2	0	0	2	6	0	2	2	3	7	2	12	10	1	6	5	6	2	3	0	1	7	5	0	1	0	0	0	0	3	0	0	0	0	0	0	0	0
Otu0000234	0	0	0	0	0	1	0	0	0	0	0	0	0	0	0	0	0	0	0	0	0	0	0	0	0	0	0	0	0	0	0	0	0	0	0	0	0	0	0	0	0	0	0	0	0	0	0	0	0
Otu0000235	0	2	2	1	15	5	3	1	1	1	11	0	0	8	0	0	1	23	15	7	15	0	0	8	0	2	1	0	5	4	0	0	0	0	0	0	0	0	0	0	1	0	0	0	0	0	0	0	0
Otu0000236	1	0	1	1	1	0	1	0	0	0	0	1	0	0	0	1	0	0	0	0	0	0	0	0	0	0	0	0	0	1	0	1	1	0	0	0	1	0	0	0	1	0	1	0	0	1	0	0	0
Otu0000237	0	0	0	0	0	0	0	0	0	0	0	0	0	0	0	0	0	0	0	0	0	0	0	0	0	0	0	0	0	0	0	0	0	0	0	0	0	0	0	0	0	0	0	0	0	0	0	0	0
Otu0000238	0	0	0	0	0	1	0	0	0	0	0	0	0	0	0	0	0	0	0	0	0	0	0	0	0	0	0	0	0	0	0	0	0	0	0	0	0	0	0	0	0	0	0	0	0	0	0	0	0
Otu0000239	3	0	3	2	0	1	3	1	3	3	0	2	0	0	1	0	0	1	7	6	2	8	2	1	0	2	4	9	4	5	0	0	0	0	0	0	1	4	0	1	5	3	0	2	0	0	0	0	0
Otu0000240	8	4	7	0	2	1	1	1	0	0	3	5	3	1	3	8	1	1	5	2	2	13	2	7	0	4	5	10	5	0	0	0	4	4	0	4	3	0	0	0	3	0	1	0	0	0	0	0	0
Otu0000241	0	0	0	0	0	0	0	0	0	0	0	0	0	0	0	0	0	0	0	0	0	0	0	0	0	0	0	0	0	0	0	0	0	0	1	0	0	0	0	0	0	0	0	0	0	0	0	0	0
Otu0000242	0	0	0	0	0	0	0	0	0	0	0	0	0	0	0	0	0	0	0	0	0	0	0	0	0	0	0	0	0	0	0	0	0	0	0	0	0	0	0	0	0	0	0	1	0	0	0	0	0
Otu0000243	2	2	4	0	0	3	1	1	0	1	0	1	0	0	0	0	7	2	3	1	6	8	4	2	1	3	7	4	2	7	2	1	1	0	0	1	3	0	0	0	3	0	0	1	0	1	0	0	0
Otu0000244	1	1	4	2	0	6	7	1	0	1	0	6	0	0	0	1	0	0	2	5	13	11	0	2	0	8	9	12	10	0	0	0	0	2	0	3	1	0	0	0	4	0	0	0	0	0	0	0	0
Otu0000245	2	2	2	1	1	3	0	3	0	1	2	2	2	0	2	0	3	0	1	1	2	8	1	1	0	4	2	2	6	0	1	0	0	0	0	0	0	1	0	2	0	1	1	0	1	0	0	0	0
Otu0000246	0	3	1	1	0	0	0	8	14	0	0	1	2	1	0	0	0	0	0	0	0	0	0	0	0	0	0	0	0	0	1	2	8	2	0	1	2	1	0	0	1	7	0	1	1	2	0	1	0
Otu0000247	0	6	8	4	6	9	7	7	7	0	6	5	19	6	0	2	0	0	0	3	0	0	0	1	0	3	0	1	0	10	0	2	0	0	0	0	2	0	0	0	0	0	0	0	0	0	0	0	0
Otu0000248	0	0	0	0	0	0	0	0	0	0	0	0	0	1	0	0	0	0	0	0	0	0	0	0	0	0	0	0	0	0	0	0	0	0	0	0	0	0	0	0	0	0	0	0	0	0	0	0	0
Otu0000249	0	0	0	0	0	0	0	0	0	0	0	0	0	0	0	0	0	0	0	0	0	0	0	0	0	0	0	0	0	0	0	0	0	0	0	0	0	0	0	0	0	0	0	0	0	0	0	0	0
Otu0000250	0	1	0	0	0	0	1	0	0	1	0	0	1	0	0	0	2	0	0	0	0	0	0	0	5	0	0	0	0	0	2	0	0	0	2	2	1	1	2	7	0	3	5	0	4	4	5	1	2
Otu0000251	0	0	0	0	0	0	0	0	0	0	0	0	0	0	0	0	0	0	0	0	0	0	0	0	12	0	0	0	0	0	0	0	0	0	9	2	0	1	0	10	1	2	4	7	6	3	9	3	7
Otu0000252	0	4	0	1	2	1	1	4	0	2	0	8	7	1	3	0	0	5	1	0	7	0	0	2	3	1	1	0	2	0	0	5	2	0	0	1	2	2	3	0	0	0	0	2	0	1	0	2	0
Otu0000253	0	0	0	0	0	0	0	0	0	0	0	0	0	0	0	0	0	0	0	0	0	0	0	0	0	0	0	0	0	0	1	0	0	0	0	0	0	0	0	0	0	0	0	0	0	0	0	0	0
Otu0000254	5	1	4	3	3	3	3	2	0	7	1	2	6	1	1	4	8	5	4	3	5	5	4	3	0	0	1	3	0	1	0	1	2	0	0	0	2	0	0	0	3	0	0	1	0	1	0	0	0
Otu0000255	0	0	0	0	0	6	6	0	0	1	1	0	0	0	1	2	1	0	0	0	1	0	0	2	1	4	2	6	0	0	0	0	0	0	0	0	0	0	0	0	0	0	0	1	0	0	0	0	0
Otu0000256	0	0	1	0	1	0	0	0	0	1	0	0	0	0	0	0	0	0	0	0	1	0	0	1	0	0	0	0	0	0	0	0	0	0	0	0	0	0	0	0	2	1	0	0	0	0	0	0	0
Otu0000257	1	0	0	0	0	0	0	0	0	0	0	0	0	0	0	0	0	0	1	0	0	0	0	0	6	0	0	0	0	0	0	0	0	7	0	4	6	6	0	0	0	0	1	0	25	18	28	0	4
Otu0000258	0	1	6	0	0	0	1	75	76	0	0	0	0	4	0	0	0	0	0	0	0	0	0	0	0	2	0	0	0	0	0	0	0	0	0	0	0	0	0	0	0	0	0	0	0	0	0	0	0
Otu0000259	4	4	1	0	1	0	2	3	3	0	1	0	3	0	0	5	0	0	4	4	10	5	6	9	0	2	2	0	10	0	0	2	1	12	0	2	10	2	1	0	2	1	0	0	0	3	1	0	0
Otu0000260	0	0	0	0	0	0	0	0	0	0	0	0	0	0	0	0	0	0	0	0	0	0	0	0	0	0	0	0	0	0	0	0	0	0	3	2	1	5	0	1	0	0	1	0	3	3	15	14	1
Otu0000261	0	0	0	0	0	0	0	0	0	0	0	0	1	0	0	0	0	0	0	0	0	0	0	0	0	0	0	0	0	0	2	3	0	0	0	0	0	0	0	0	0	1	19	0	0	0	0	0	15
Otu0000262	0	6	5	1	3	2	4	0	0	0	2	2	3	1	3	2	13	2	9	7	1	4	4	1	3	5	6	2	1	0	0	0	0	1	1	0	0	0	0	0	0	1	0	1	0	0	0	0	0
Otu0000263	1	1	2	0	0	3	1	1	0	1	0	1	0	1	4	2	2	0	1	0	3	3	0	6	1	2	3	3	2	0	0	2	1	3	0	1	1	0	0	0	0	0	0	0	0	0	0	0	0
Otu0000264	1	0	1	0	0	0	0	0	0	1	1	0	0	0	1	0	0	0	0	0	0	0	2	0	0	0	1	1	0	0	0	1	0	1	0	0	0	0	0	0	2	0	0	0	0	0	0	0	0
Otu0000265	12	0	0	0	0	0	3	0	0	2	0	0	0	0	0	0	0	0	4	12	1	0	4	2	5	8	0	1	3	0	0	0	0	3	0	5	17	2	0	0	0	11	0	6	2	13	3	1	0
Otu0000266	0	0	0	1	0	0	0	0	0	0	0	0	0	0	0	0	0	0	0	0	0	0	0	0	0	0	0	0	0	0	0	0	0	0	0	0	0	0	0	0	0	0	0	0	0	0	0	0	0
Otu0000267	5	0	0	1	2	2	3	0	0	1	0	1	1	1	3	0	4	1	1	4	0	0	1	0	2	2	5	3	1	1	1	0	1	4	0	0	0	0	0	0	3	2	1	1	0	0	0	0	0
Otu0000268	2	6	8	1	1	1	3	0	3	0	2	1	2	0	1	2	3	3	5	3	1	11	0	2	0	0	2	4	8	2	0	0	0	1	0	0	1	1	0	0	3	0	0	3	0	0	0	0	0
Otu0000269	0	0	0	0	0	0	0	0	0	0	0	0	0	0	0	0	0	0	0	0	0	0	0	0	0	0	0	0	0	0	0	0	0	0	0	0	0	0	0	0	0	0	0	0	0	0	0	0	0
Otu0000270	4	2	2	0	0	0	1	0	1	0	1	1	1	0	1	1	1	0	2	0	1	6	0	2	0	2	0	0	2	0	1	0	0	0	0	1	1	0	0	0	0	0	2	0	1	1	2	0	0
Otu0000271	2	0	0	1	0	0	0	0	0	7	0	2	2	0	0	0	0	0	0	0	0	0	3	1	4	0	1	0	0	1	1	1	1	6	1	4	3	1	1	0	2	3	1	4	0	2	3	0	0
Otu0000272	0	7	13	9	5	1	2	5	8	0	9	5	17	2	9	0	1	0	0	0	0	0	0	2	0	0	0	0	0	5	0	17	0	0	0	0	5	1	0	0	0	0	3	0	0	1	0	0	0
Otu0000273	1	0	0	0	0	0	0	0	0	0	1	0	0	0	3	0	0	0	0	1	0	0	1	0	1	0	0	0	0	0	0	1	0	0	0	2	4	1	1	1	1	4	0	0	10	4	11	8	4
Otu0000274	0	0	0	0	0	0	0	0	0	0	0	0	0	0	0	0	0	0	0	0	0	0	0	0	0	0	0	0	0	0	0	0	0	2	1	2	0	2	0	9	0	0	1	1	0	0	0	5	1
Otu0000275	1	1	1	0	1	3	4	0	0	0	0	2	0	1	0	1	0	5	1	6	11	2	1	16	0	4	3	4	11	0	0	0	0	2	0	1	1	0	0	0	1	0	0	0	0	0	0	0	0
Otu0000276	2	2	4	2	6	2	1	9	3	2	1	9	0	0	2	2	0	1	3	2	1	4	0	1	0	0	4	5	0	0	0	0	0	2	0	0	2	0	0	0	3	0	0	0	0	2	0	0	1
Otu0000277	2	0	1	2	0	1	5	1	0	3	0	4	0	0	0	4	3	4	1	2	3	1	2	2	2	1	2	1	2	2	1	3	4	2	0	3	2	4	1	7	4	6	0	7	0	1	0	2	0
Otu0000278	1	0	0	0	0	1	0	0	0	1	0	0	0	0	0	0	0	1	0	0	0	0	0	0	1	0	0	0	0	0	1	1	1	0	1	7	2	0	0	1	1	1	4	3	4	3	2	3	3
Otu0000279	0	8	4	6	7	1	3	3	8	1	4	3	3	7	1	0	0	0	0	2	0	0	1	1	0	1	0	0	0	8	0	4	1	0	0	0	2	2	0	0	0	0	1	0	0	3	0	0	1
Otu0000280	0	0	0	0	0	0	0	0	0	0	0	0	0	0	0	0	0	0	0	0	0	0	0	0	0	0	0	0	0	0	0	0	0	0	0	0	0	0	0	0	0	0	0	0	0	0	0	0	0
Otu0000281	2	1	0	8	1	2	4	2	4	1	0	3	1	0	0	1	0	0	2	3	1	2	0	1	1	0	2	0	1	2	0	0	0	1	0	3	2	1	3	1	0	3	6	1	0	1	0	4	3
Otu0000282	0	0	0	0	0	0	0	0	0	0	0	0	2	0	0	0	0	0	0	0	0	0	0	0	0	0	0	0	0	0	0	0	0	0	1	0	0	57	0	0	0	0	1	5	1	1	0	1	0
Otu0000283	3	0	0	3	1	0	1	0	1	1	1	0	1	0	1	0	1	0	0	0	0	0	1	0	4	1	0	0	3	1	0	1	0	5	1	6	3	1	0	1	0	0	0	7	0	3	1	0	0
Otu0000284	0	0	0	0	0	0	0	0	0	0	0	0	0	0	0	0	0	0	0	0	0	0	0	0	3	0	0	0	0	0	5	6	1	0	1	2	0	0	4	0	0	0	0	1	0	1	0	4	1
Otu0000285	0	0	2	0	0	0	0	0	0	2	1	1	1	0	2	2	3	0	0	2	0	0	0	0	0	0	0	0	0	0	0	0	0	0	1	0	3	0	0	0	0	0	0	0	0	0	0	0	0
Otu0000286	0	0	0	0	0	1	0	0	0	0	0	0	0	0	0	0	1	0	0	0	0	0	0	0	1	0	0	0	0	0	1	2	1	0	0	0	0	1	0	1	0	0	0	0	0	0	0	5	5
Otu0000287	0	0	0	0	0	0	0	0	0	0	0	0	0	0	0	0	0	0	0	0	0	0	0	0	0	0	0	1	0	1	0	0	0	0	0	0	0	0	0	0	0	0	0	0	0	0	0	0	0
Otu0000288	0	0	2	2	0	7	10	2	3	4	1	0	3	1	2	1	0	3	5	3	2	2	1	2	0	1	3	2	3	1	0	0	1	0	0	1	1	0	0	0	1	1	0	0	2	1	0	0	0
Otu0000289	2	0	0	0	0	0	3	0	0	1	1	0	1	0	0	0	0	11	0	0	0	0	0	0	0	0	0	0	0	0	2	4	2	0	0	0	1	0	4	6	2	2	0	1	0	0	1	4	0
Otu0000290	1	0	0	0	0	1	0	0	0	1	0	0	1	0	0	1	2	1	0	0	0	0	0	0	4	1	0	0	0	0	3	2	2	1	2	1	1	0	2	7	0	1	1	1	1	0	0	4	2
Otu0000291	1	1	2	3	2	4	0	2	1	0	1	1	3	4	5	0	2	2	1	4	0	0	2	0	0	5	1	3	1	1	0	0	0	3	0	0	3	0	0	1	0	0	0	0	0	0	0	0	0
Otu0000292	0	0	0	0	1	1	2	0	0	0	1	0	0	3	0	0	2	4	28	8	3	0	0	7	0	0	0	0	4	3	1	1	0	0	0	0	0	0	0	0	0	0	0	0	1	0	0	0	0
Otu0000293	0	0	0	0	0	1	1	0	0	1	0	0	0	0	0	1	0	0	0	0	0	0	0	0	3	0	0	0	0	0	0	3	0	1	1	0	1	1	0	1	1	1	4	1	4	2	2	0	1
Otu0000294	0	0	0	1	0	0	1	0	0	0	2	8	0	0	2	0	0	0	0	0	0	0	0	0	1	0	0	1	0	0	1	0	0	0	0	0	0	1	2	0	1	4	4	1	0	2	0	0	5
Otu0000295	0	0	0	0	0	0	0	1	0	0	0	1	0	0	0	0	0	0	0	0	0	0	0	0	0	0	0	0	0	0	0	0	0	0	1	0	0	0	1	0	0	0	0	0	0	0	0	0	0
Otu0000296	0	0	0	0	0	0	0	0	0	0	0	0	0	0	0	0	0	0	0	0	0	0	0	0	0	0	0	0	0	0	0	0	0	0	0	0	0	0	0	0	0	0	0	0	0	0	0	0	0
Otu0000297	0	0	0	0	0	0	0	0	0	0	0	0	0	0	0	0	0	0	0	0	0	0	0	0	0	0	0	0	0	0	0	0	0	0	0	0	0	0	0	0	0	0	0	0	0	0	0	0	0
Otu0000298	0	0	0	0	0	0	0	0	0	0	3	0	0	0	0	0	0	0	0	0	0	0	0	0	2	0	0	0	0	0	0	0	0	0	5	0	0	0	0	1	0	0	0	0	5	6	6	4	0
Otu0000299	0	0	0	1	0	1	4	0	1	0	0	1	4	0	1	0	0	3	0	0	0	0	0	0	0	0	0	2	1	0	7	7	1	0	0	1	0	3	8	2	0	6	8	1	0	0	1	1	8
Otu0000300	0	0	0	0	1	0	0	0	0	0	0	0	0	0	0	0	0	0	0	0	0	0	0	0	1	0	0	0	0	0	3	3	0	0	0	1	0	0	1	4	0	1	0	1	0	0	0	0	0
Otu0000301	0	0	0	0	0	0	0	0	0	0	0	0	0	0	0	0	0	0	0	0	0	0	0	0	0	0	0	0	0	0	0	0	0	0	0	0	0	0	0	0	0	0	0	0	0	0	0	0	0
Otu0000302	0	0	0	0	0	0	0	0	0	0	0	0	0	0	0	0	0	0	0	0	0	0	0	0	2	0	0	0	0	0	3	2	1	1	3	0	0	3	2	4	3	0	5	3	5	1	4	1	4
Otu0000303	2	1	4	0	0	1	1	0	0	4	0	0	4	0	0	0	4	0	0	2	1	1	0	0	1	0	0	0	0	0	1	2	2	1	0	0	3	0	0	0	1	0	2	2	0	3	1	0	0
Otu0000304	0	27	19	2	14	5	0	6	7	0	11	0	9	15	3	0	0	0	0	0	0	0	0	2	0	0	0	0	0	7	0	4	0	0	0	0	4	0	0	0	0	0	5	0	0	0	0	0	0
Otu0000305	5	0	4	1	0	0	2	0	0	3	0	0	1	0	0	1	3	0	1	0	0	1	0	0	4	0	0	0	6	0	0	0	0	1	0	0	3	0	0	0	5	1	2	4	0	1	0	0	0
Otu0000306	2	1	0	0	1	0	1	1	0	3	1	0	0	0	0	0	4	1	4	2	0	0	3	1	2	0	1	0	0	0	0	0	0	0	1	0	0	0	0	0	1	0	0	0	0	1	0	0	0
Otu0000307	0	0	0	0	0	1	0	1	0	0	0	0	0	0	0	0	0	0	0	0	0	0	0	0	0	0	0	0	0	0	1	0	1	0	0	0	0	1	0	0	0	0	0	0	0	0	0	0	0
Otu0000308	2	0	1	1	1	3	2	2	1	2	3	2	3	1	2	1	2	8	2	4	5	0	0	3	0	2	0	3	4	0	1	1	3	0	0	0	1	0	1	0	2	0	1	1	0	1	0	0	0
Otu0000309	2	6	3	1	3	3	5	0	1	4	1	4	1	0	4	1	1	1	6	4	2	8	3	5	0	1	3	1	1	0	0	5	0	7	0	2	4	0	0	0	3	0	0	0	0	0	0	0	0
Otu0000310	0	0	0	0	0	0	0	0	0	0	0	0	0	0	0	0	0	0	0	0	0	0	0	0	0	0	0	0	0	0	0	0	0	0	0	0	0	0	0	0	0	0	0	0	0	0	0	0	0
Otu0000311	1	0	0	0	0	0	0	0	0	0	4	0	0	0	0	0	0	0	0	0	0	0	0	0	5	0	0	0	0	0	0	0	0	0	9	1	5	0	0	0	0	0	0	2	13	3	9	5	0
Otu0000312	1	0	0	0	0	0	0	0	0	0	0	0	0	0	0	0	0	0	0	0	0	0	0	0	0	0	0	0	0	0	4	2	1	0	1	0	2	2	8	7	1	0	3	3	0	0	0	6	6
Otu0000313	1	3	3	0	1	1	3	2	0	0	0	0	0	1	1	0	0	0	1	2	0	4	1	1	0	2	1	0	0	0	0	0	1	1	0	2	0	0	1	0	0	1	0	0	2	0	0	0	0
Otu0000314	4	0	0	0	0	2	3	1	2	7	2	1	0	0	1	4	2	2	1	0	0	1	1	1	0	2	2	1	3	0	0	1	0	4	0	3	1	0	0	0	4	0	0	3	0	0	0	0	0
Otu0000315	0	0	0	0	0	0	0	0	0	4	0	0	0	0	0	0	0	0	0	0	0	0	0	0	24	0	0	0	0	0	2	1	0	0	22	2	1	0	1	4	9	2	6	2	1	5	4	0	4
Otu0000316	1	0	0	0	0	1	0	0	0	1	0	0	0	0	0	0	0	0	3	2	0	0	2	1	3	1	0	0	0	0	2	3	1	1	0	0	20	0	0	1	0	10	0	5	4	13	3	0	0
Otu0000317	0	0	0	0	0	0	0	0	0	0	0	0	1	0	0	0	0	0	0	0	0	0	0	0	0	0	0	0	0	0	2	0	0	0	0	0	0	89	0	0	0	1	0	1	0	0	0	0	0
Otu0000318	0	0	0	0	0	0	0	0	0	0	0	0	0	0	0	0	0	0	0	0	0	0	0	0	0	0	0	0	0	0	5	2	4	0	0	1	0	0	4	1	1	1	2	0	1	1	1	3	3
Otu0000319	0	0	0	0	0	0	0	0	0	0	0	0	0	0	0	0	0	0	0	0	0	0	0	0	0	0	0	0	0	0	0	0	0	0	0	0	0	0	0	0	0	0	0	0	0	0	0	2	0
Otu0000320	1	0	0	0	2	0	1	1	4	1	0	0	0	0	3	0	1	1	0	0	0	1	0	0	0	1	3	2	1	0	0	0	0	1	0	0	0	0	0	0	1	1	0	0	0	0	0	0	0
Otu0000321	0	0	1	0	0	0	0	0	0	0	8	0	0	0	2	0	0	0	0	0	0	0	0	0	3	0	0	0	0	0	0	0	0	0	9	0	2	0	0	0	4	0	1	1	7	3	6	2	0
Otu0000322	3	0	0	0	0	0	0	0	0	0	0	0	0	0	0	0	0	0	0	0	0	0	1	0	0	1	0	0	0	0	1	1	1	0	0	2	20	2	0	0	2	7	1	3	1	6	4	1	1
Otu0000323	1	1	0	0	1	0	2	1	2	1	5	0	0	0	0	1	0	1	0	1	1	2	1	3	1	1	2	1	1	1	1	0	0	0	0	1	0	0	0	0	1	0	0	1	1	0	0	0	0
Otu0000324	1	0	0	0	0	1	0	0	0	1	0	0	0	0	0	0	0	0	0	0	0	0	0	0	1	0	0	0	0	0	2	2	2	0	0	0	0	1	5	0	0	1	1	0	3	5	1	1	0
Otu0000325	4	1	2	1	3	2	0	5	3	3	1	3	0	1	2	5	1	0	2	3	0	3	3	3	0	5	0	1	0	0	0	1	0	0	0	0	2	0	0	1	3	0	1	0	0	0	0	0	0
Otu0000326	0	0	0	0	0	0	0	0	0	0	0	0	0	0	0	0	0	0	0	0	0	0	0	0	0	0	0	0	0	0	0	0	0	0	0	0	0	0	0	0	0	0	0	0	0	0	0	0	0
Otu0000327	1	0	0	0	0	0	0	0	0	0	0	0	1	0	0	0	0	1	0	0	0	0	0	0	7	0	0	0	0	0	4	1	0	3	7	1	0	10	2	5	1	3	7	1	0	1	0	3	3
Otu0000328	5	3	2	0	3	5	1	3	3	5	7	3	0	1	4	4	5	4	4	9	1	0	1	3	1	4	2	2	2	0	1	2	2	1	0	0	3	1	0	0	2	2	0	0	0	0	1	0	1
Otu0000329	1	0	0	0	0	0	0	0	0	0	0	0	0	0	0	0	0	0	0	0	0	0	0	0	0	0	0	0	0	0	1	1	5	0	0	0	0	0	5	2	0	1	3	0	2	0	0	1	6
Otu0000330	1	0	1	0	0	0	0	1	1	0	2	0	1	0	0	0	0	0	1	1	0	0	0	1	0	0	1	1	0	0	0	0	0	0	0	0	0	0	0	2	0	0	0	0	0	0	0	0	0
Otu0000331	2	0	0	0	1	0	0	0	2	1	0	0	0	0	0	0	2	0	1	0	0	0	0	2	0	1	0	0	0	0	0	0	1	0	0	0	0	0	0	0	1	0	0	0	0	1	0	0	0
Otu0000332	1	0	4	0	1	2	2	1	0	2	3	0	2	0	0	5	0	1	5	1	5	0	9	7	0	1	3	2	1	1	0	1	3	4	0	1	1	0	0	0	3	0	0	0	0	0	2	0	0
Otu0000333	2	4	3	6	5	5	1	3	2	3	4	7	1	2	3	7	4	3	3	2	3	0	2	5	0	1	2	0	3	3	0	1	1	0	0	1	2	1	0	0	3	0	0	3	0	0	0	0	0
Otu0000334	0	3	6	3	1	3	4	2	2	2	4	3	3	0	6	1	0	1	4	4	3	3	0	1	0	0	0	2	8	3	0	0	0	2	0	0	7	2	0	0	4	2	1	0	0	1	0	1	1
Otu0000335	0	7	2	0	5	0	0	4	5	3	4	6	5	0	2	0	0	2	3	2	7	0	2	2	0	0	0	0	5	2	0	3	5	0	0	0	1	1	1	0	1	0	1	1	0	0	0	0	0
Otu0000336	4	3	0	1	1	3	1	1	0	1	2	0	0	2	0	0	3	3	8	3	5	5	6	0	0	4	0	2	2	0	0	3	0	2	0	1	2	0	0	0	5	0	2	0	0	0	0	0	0
Otu0000337	0	7	2	5	3	6	1	4	3	0	6	5	1	3	3	2	0	2	1	2	0	4	1	3	0	4	7	4	1	1	0	0	0	2	0	0	1	0	0	1	3	0	0	0	0	0	0	0	0
Otu0000338	2	5	1	3	2	2	1	1	1	3	4	0	0	1	3	0	1	5	1	2	1	0	2	2	0	5	4	4	3	4	2	0	1	0	0	2	2	0	0	0	1	3	0	2	0	1	0	1	1
Otu0000339	0	0	0	0	0	0	0	0	0	0	1	0	0	0	0	0	0	0	0	0	0	0	0	0	0	0	0	0	0	0	2	1	1	0	0	1	0	3	0	4	1	1	3	3	0	2	6	3	2
Otu0000340	0	0	0	0	1	0	0	0	0	0	0	0	0	0	0	0	0	0	0	0	0	0	0	0	0	0	0	0	0	0	0	0	0	0	0	0	0	0	0	0	0	0	0	0	0	0	0	0	0
Otu0000341	0	0	0	0	0	0	0	0	0	1	0	0	0	0	0	0	0	0	0	0	0	0	0	0	0	0	0	0	0	0	0	0	0	0	0	0	0	0	0	0	0	0	0	0	0	0	0	0	0
Otu0000342	1	0	0	0	0	0	0	0	0	0	4	0	0	0	0	0	0	0	0	0	0	0	0	0	0	0	0	0	0	0	0	0	2	0	2	3	0	2	2	5	0	0	1	0	6	0	6	13	0
Otu0000343	0	0	3	0	0	4	6	0	0	2	1	0	1	0	0	1	1	2	0	3	0	1	11	5	1	4	3	10	1	0	1	0	3	5	0	2	0	0	0	0	2	0	0	0	0	0	0	0	0
Otu0000344	1	0	0	0	0	0	1	0	0	0	0	0	0	0	0	0	0	0	0	0	0	0	0	0	1	0	0	0	0	0	0	3	0	0	0	2	6	3	0	0	0	3	0	0	18	8	24	0	0
Otu0000345	0	1	0	0	0	0	0	1	0	0	2	0	0	0	0	0	0	0	0	0	0	0	0	0	0	0	0	0	0	0	0	0	0	0	0	0	0	0	0	0	0	0	0	0	0	0	0	0	0
Otu0000346	0	1	9	1	20	1	0	12	13	0	13	4	1	32	16	0	0	0	0	0	0	0	0	0	0	0	0	0	0	10	0	1	0	0	1	0	4	0	0	0	0	0	0	0	0	0	0	0	0
Otu0000347	5	0	0	4	1	0	2	1	0	0	1	1	0	0	2	3	0	0	2	0	0	1	0	0	0	2	2	2	1	0	1	0	0	0	0	0	0	1	1	0	4	0	1	3	0	2	0	0	0
Otu0000348	6	2	1	0	1	0	0	0	1	1	0	1	0	1	3	3	1	1	0	1	2	5	1	5	0	0	2	0	2	0	1	0	11	4	0	0	0	0	0	0	0	1	0	0	0	0	0	0	0
Otu0000349	0	0	1	0	0	0	0	0	0	0	0	0	1	0	0	0	0	1	0	0	0	0	0	0	0	0	0	0	1	0	0	0	0	1	0	0	0	5	0	0	0	0	0	0	0	0	0	0	0
Otu0000350	0	0	0	0	0	0	0	0	0	0	0	0	0	0	0	0	0	0	0	0	0	0	0	0	0	0	0	0	0	0	0	0	0	0	0	0	0	0	0	0	0	0	0	0	0	0	0	0	0
Otu0000351	0	0	0	0	0	0	0	0	0	0	0	0	0	0	0	0	0	0	0	0	0	0	0	0	0	0	0	0	0	0	0	0	0	0	0	0	0	0	0	0	0	0	0	0	0	0	0	0	0
Otu0000352	0	0	0	0	2	0	1	0	0	0	9	0	0	0	4	0	0	1	0	0	0	0	0	0	2	0	0	0	0	0	1	0	0	1	7	2	1	0	2	0	1	1	0	0	1	0	6	8	0
Otu0000353	4	0	1	2	0	1	1	0	0	0	0	1	1	0	0	3	0	1	0	0	0	0	1	0	0	3	2	2	1	0	0	0	0	1	0	0	0	1	0	0	7	1	1	0	0	1	1	0	0
Otu0000354	0	0	0	0	0	0	0	0	0	0	0	0	0	0	0	0	0	0	0	0	0	0	0	0	0	0	0	0	0	0	0	0	0	0	0	0	0	0	0	0	0	0	0	0	0	0	0	0	0
Otu0000355	0	2	5	2	3	1	3	0	6	3	2	3	2	2	1	2	0	1	1	2	0	6	0	3	0	3	0	1	8	1	1	0	0	0	0	0	4	1	0	0	0	0	0	1	0	2	0	0	0
Otu0000356	4	0	0	0	0	0	0	0	0	2	0	0	0	0	0	0	0	1	0	0	0	0	0	0	3	0	0	0	0	0	0	0	0	2	7	9	3	0	0	14	2	4	2	12	3	3	4	0	1
Otu0000357	0	2	3	0	0	3	3	0	1	10	0	0	4	1	2	4	1	2	6	1	1	8	0	2	1	1	0	0	5	4	0	1	0	0	0	4	1	0	0	0	0	0	0	1	0	0	0	0	0
Otu0000358	0	1	3	0	0	0	0	43	35	0	0	0	1	3	0	0	0	0	0	0	0	0	0	0	0	0	0	0	0	0	0	27	0	0	0	0	0	0	0	0	0	0	0	0	0	0	0	0	0
Otu0000359	0	1	3	0	0	0	0	39	38	0	0	0	1	4	0	0	0	0	0	0	0	0	0	0	0	0	0	0	0	1	0	4	0	0	0	0	4	1	0	0	0	0	1	0	0	3	0	0	0
Otu0000360	0	0	0	0	0	0	0	1	0	0	0	0	1	0	0	0	0	0	0	0	0	0	0	0	0	0	0	0	0	0	0	0	0	0	0	0	0	0	0	0	0	0	0	0	0	0	0	0	0
Otu0000361	0	1	0	0	0	1	0	0	0	4	3	0	0	0	2	0	1	3	0	0	0	0	0	0	4	1	0	0	0	0	0	2	1	2	0	3	7	1	0	3	6	0	1	3	0	2	0	0	0
Otu0000362	0	0	0	0	0	0	0	0	0	1	0	0	1	0	0	0	0	0	0	0	0	0	0	0	1	0	0	0	0	0	1	0	0	0	1	0	1	0	0	2	3	1	4	3	2	0	3	0	6
Otu0000363	0	0	0	0	0	0	0	0	0	2	1	0	0	0	0	0	1	1	0	0	0	0	0	0	3	0	0	0	0	0	0	1	2	2	4	0	1	6	1	1	2	4	2	2	0	3	2	1	2
Otu0000364	0	0	0	0	0	0	0	0	0	0	0	0	0	0	0	0	0	0	0	0	0	0	0	0	0	0	0	0	0	0	0	0	1	0	0	0	0	0	0	0	0	0	1	0	0	0	0	0	0
Otu0000365	1	0	0	1	0	1	0	1	0	1	0	0	0	0	0	0	0	0	0	0	0	0	1	1	3	0	0	0	0	0	0	1	0	1	1	1	1	0	0	4	0	2	0	5	0	0	0	0	0
Otu0000366	4	0	2	4	0	2	3	2	1	2	1	2	1	0	1	3	3	0	2	0	1	7	1	3	0	3	0	2	4	8	1	0	0	1	0	1	3	0	0	0	3	0	0	1	0	0	0	0	0
Otu0000367	0	0	0	0	0	0	0	0	0	0	0	0	0	0	0	0	0	0	0	0	0	0	0	0	0	0	0	0	0	0	0	0	0	0	1	0	0	0	0	0	0	0	0	0	0	0	0	0	0
Otu0000368	0	0	1	0	0	0	2	0	0	1	0	1	0	0	1	0	0	0	0	0	0	0	0	0	0	0	0	1	0	20	5	2	2	0	0	0	1	1	3	2	0	0	0	0	0	0	0	0	1
Otu0000369	2	0	1	0	0	1	0	3	0	0	2	3	1	0	0	1	0	0	0	0	0	0	0	0	1	0	0	3	0	0	2	0	2	1	1	3	0	1	3	0	1	0	0	1	0	1	0	1	0
Otu0000370	0	0	0	0	0	0	0	0	0	0	0	0	0	0	0	0	0	0	0	0	0	0	0	0	0	0	0	0	0	0	0	2	0	0	0	0	0	0	0	0	0	0	14	0	0	0	0	0	10
Otu0000371	0	2	6	0	0	0	0	3	0	0	0	0	0	0	0	0	1	0	5	0	2	22	0	0	0	0	0	0	2	0	0	0	0	0	0	0	0	0	0	0	1	0	0	0	0	0	0	0	0
Otu0000372	2	10	8	2	0	5	5	0	0	0	1	3	2	0	1	2	0	2	2	1	2	10	2	0	0	2	2	4	2	6	2	0	2	2	0	1	0	0	0	0	2	2	0	1	0	0	0	0	0
Otu0000373	4	0	1	0	1	4	0	0	0	1	3	3	3	3	2	3	5	2	2	1	0	3	2	1	0	0	4	4	3	1	0	1	1	0	0	1	0	0	0	0	1	1	0	1	0	1	0	0	0
Otu0000374	1	0	3	0	1	1	2	1	0	2	0	1	0	1	0	1	2	4	13	9	0	12	0	3	1	0	0	1	2	2	0	0	0	0	1	0	0	0	0	0	4	0	0	0	0	0	0	0	0
Otu0000375	1	1	1	2	3	2	1	2	0	2	2	5	0	6	1	6	2	0	2	1	2	3	5	2	0	3	4	2	1	0	0	0	0	3	0	3	0	0	0	0	5	0	0	2	0	0	0	0	0
Otu0000376	0	0	0	0	0	0	0	0	0	0	1	0	1	0	0	0	0	0	0	0	0	0	0	0	0	0	0	0	0	0	4	3	6	0	3	0	1	1	10	1	1	0	0	0	0	2	1	8	1
Otu0000377	0	0	0	0	0	0	0	0	0	0	0	0	0	0	0	0	0	0	0	0	0	0	0	0	0	0	0	0	0	0	0	0	0	0	0	0	0	0	0	0	0	0	0	0	0	0	0	0	0
Otu0000378	0	0	0	0	0	0	0	0	0	0	0	0	0	0	0	0	0	0	0	0	0	0	0	0	0	0	0	0	0	0	0	0	0	0	0	0	0	0	0	0	0	0	0	0	0	0	0	0	0
Otu0000379	3	1	6	1	2	1	6	1	1	5	4	0	3	0	3	1	6	5	3	1	0	0	0	3	1	1	2	5	4	5	0	0	0	1	0	1	0	0	0	0	1	2	1	3	0	0	0	0	0
Otu0000380	0	0	0	0	0	1	1	0	0	1	0	0	1	0	0	0	4	0	1	0	0	0	0	0	3	0	0	0	0	0	1	0	0	5	0	0	0	0	0	2	0	2	0	2	0	5	1	2	0
Otu0000381	0	0	0	0	0	0	0	0	0	0	0	0	0	0	0	0	0	0	0	1	0	0	0	0	4	0	0	0	0	0	1	1	0	1	1	2	3	2	0	1	0	0	0	2	5	10	12	1	3
Otu0000382	8	3	0	2	4	1	4	0	0	3	1	0	1	2	0	5	0	1	3	4	6	3	2	3	0	0	2	6	2	0	2	0	0	0	0	1	5	0	0	0	6	0	1	0	0	2	0	0	0
Otu0000383	0	0	0	0	0	0	0	0	0	0	0	0	0	0	0	0	0	0	0	0	0	0	0	0	0	0	0	0	0	0	0	0	0	0	0	0	0	0	0	0	0	0	0	0	0	0	0	0	0
Otu0000384	0	0	1	0	0	10	4	4	0	3	1	0	1	1	2	5	3	1	0	3	11	1	5	2	0	3	8	12	2	0	0	0	1	1	0	0	0	0	0	0	1	0	0	0	0	0	0	0	0
Otu0000385	0	0	0	0	0	0	0	0	0	0	0	0	0	0	0	0	0	0	0	0	0	0	0	0	0	0	0	0	0	0	0	0	0	0	0	0	0	0	0	0	0	0	0	0	0	0	0	0	0
Otu0000386	1	2	2	4	1	6	4	1	4	1	1	4	2	0	0	2	0	5	1	2	1	1	4	1	0	5	5	2	0	0	1	0	3	2	0	1	2	0	0	0	2	2	0	1	0	0	1	0	0
Otu0000387	1	0	0	0	0	0	0	0	0	0	0	0	0	0	0	0	0	0	0	0	0	0	0	0	2	0	0	0	0	0	0	2	0	1	2	0	2	6	2	14	1	1	0	5	8	1	6	0	2
Otu0000388	0	0	1	0	0	7	0	2	1	0	3	1	0	1	1	0	0	0	0	0	0	0	0	0	0	0	0	1	0	4	0	0	0	0	0	0	0	0	0	0	0	0	0	0	0	0	0	0	0
Otu0000389	0	0	0	0	0	1	0	0	0	0	0	0	0	0	0	0	0	0	0	0	0	0	0	0	9	0	0	0	0	0	0	0	0	1	23	4	0	0	0	3	0	0	0	4	13	3	8	0	0
Otu0000390	0	0	1	0	0	0	0	0	0	0	0	0	3	0	0	0	0	0	0	0	0	0	0	0	0	0	0	0	0	0	0	7	0	0	1	1	3	2	0	1	1	0	1	3	0	2	1	0	3
Otu0000391	3	1	2	0	1	0	1	0	0	1	1	0	0	1	0	1	1	2	3	3	7	6	2	2	1	0	1	1	3	2	0	0	0	1	0	0	0	0	0	0	3	1	1	1	0	0	0	0	0
Otu0000392	3	2	4	2	2	2	4	8	4	2	0	1	2	4	2	0	1	5	6	2	0	0	0	3	0	1	1	5	7	0	0	1	1	1	0	2	2	0	0	0	5	2	0	0	0	0	0	0	0
Otu0000393	1	0	0	0	0	1	0	0	0	2	2	0	0	0	0	0	0	0	0	0	0	0	0	0	3	0	0	0	0	0	0	0	0	0	9	1	2	0	0	2	4	1	0	0	12	5	7	1	0
Otu0000394	0	0	0	0	0	0	0	0	0	0	1	0	1	0	0	0	0	0	0	0	0	0	0	0	0	0	1	0	1	0	6	10	2	0	0	0	0	0	11	0	0	0	0	0	0	0	0	0	0
Otu0000395	0	0	0	1	0	0	0	0	0	0	0	0	1	0	0	0	0	2	0	0	0	0	0	0	0	0	0	0	0	0	2	0	0	2	0	0	0	0	0	0	0	0	0	0	0	0	0	4	0
Otu0000396	0	0	0	0	0	0	0	0	0	0	0	0	1	0	0	0	0	0	0	0	0	0	0	0	0	0	0	0	0	0	5	11	5	0	0	0	0	0	14	0	0	0	1	0	0	0	1	2	0
Otu0000397	4	4	1	0	0	1	3	3	0	3	4	1	1	1	0	4	1	2	4	8	1	6	3	2	1	3	1	2	3	1	0	0	2	2	0	1	1	0	0	0	0	0	1	1	0	0	0	0	0
Otu0000398	0	1	1	0	0	0	0	0	0	3	0	0	1	0	0	2	3	0	7	0	0	1	2	0	3	0	0	1	0	0	0	2	0	2	0	1	1	0	0	0	0	2	0	1	0	1	0	0	0
Otu0000399	0	0	0	0	0	0	0	0	0	0	0	0	0	0	0	0	0	0	0	0	0	0	0	0	0	0	0	0	0	0	0	0	0	0	0	0	0	0	0	0	0	0	0	0	0	0	0	0	0
Otu0000400	1	0	0	0	1	1	2	0	0	1	1	0	0	0	1	0	8	2	0	4	27	0	0	14	3	7	6	7	9	1	0	0	0	0	0	0	0	0	0	0	0	0	0	0	0	0	0	0	0
Otu0000401	1	0	1	0	0	0	0	0	1	2	0	0	1	0	1	0	0	0	2	0	1	0	0	1	0	2	0	1	0	1	0	0	0	0	1	1	0	0	0	0	0	0	0	1	0	0	0	0	0
Otu0000402	1	0	0	0	0	2	0	0	0	0	1	0	0	0	1	0	0	0	0	0	0	0	0	0	0	0	0	0	0	0	1	3	3	0	1	1	0	2	0	3	0	3	0	0	4	3	3	1	4
Otu0000403	0	0	0	0	0	0	0	0	0	0	0	0	0	0	0	0	0	0	0	0	0	0	0	0	0	0	0	0	0	0	2	1	0	0	0	0	1	11	1	0	0	0	0	0	5	0	3	0	1
Otu0000404	1	5	2	1	1	2	14	1	2	1	3	0	0	1	0	0	3	3	2	0	0	9	0	0	0	1	1	1	1	0	0	0	1	1	1	0	3	0	0	0	0	0	1	1	0	0	0	0	0
Otu0000405	0	0	0	0	0	0	0	0	0	0	0	0	0	0	0	0	0	0	0	0	0	0	0	0	0	0	0	0	0	0	0	0	0	0	0	0	0	0	0	0	0	0	0	0	0	0	0	0	0
Otu0000406	0	0	0	0	0	0	0	0	0	0	0	0	0	0	0	4	0	0	1	1	33	0	0	27	0	1	0	0	9	0	0	0	0	0	0	0	0	0	0	0	0	0	0	0	0	0	0	0	0
Otu0000407	0	0	1	2	1	2	6	2	5	1	0	5	2	2	0	0	0	0	0	3	0	0	0	0	0	0	0	0	0	0	0	2	0	0	0	0	28	3	0	0	0	0	2	1	0	2	0	0	0
Otu0000408	0	0	3	1	1	0	0	0	0	0	0	3	1	0	0	0	1	0	0	0	0	0	0	0	0	0	0	0	0	0	0	2	1	0	1	1	1	0	1	4	2	1	1	3	0	2	0	4	0
Otu0000409	9	0	2	0	0	3	0	1	0	5	1	0	2	0	1	2	2	1	2	2	1	3	1	2	1	0	3	0	3	1	0	1	0	1	0	1	0	2	0	0	5	0	0	0	0	2	0	0	0
Otu0000410	1	0	0	0	2	1	0	0	2	2	0	1	0	0	0	0	1	0	0	0	0	0	0	0	0	0	0	0	0	0	0	1	1	0	0	2	1	0	0	3	0	3	1	0	0	1	1	1	1
Otu0000411	4	1	8	1	7	2	1	6	5	3	1	2	3	1	4	3	1	6	7	2	0	3	0	0	0	4	3	1	1	2	0	0	0	1	0	0	0	0	0	0	1	2	0	2	2	0	0	0	1
Otu0000412	0	0	0	0	0	3	0	0	0	0	0	1	0	0	0	0	0	13	0	0	0	0	0	0	0	0	0	0	0	0	0	0	0	0	0	0	0	0	0	0	0	0	0	0	0	0	0	0	0
Otu0000413	1	0	0	0	0	0	1	1	0	3	0	0	0	0	2	0	4	1	1	1	15	0	1	20	0	7	2	1	4	0	2	0	2	0	0	0	1	0	0	0	0	0	1	0	0	0	0	0	0
Otu0000414	0	3	0	0	0	0	1	1	0	2	0	0	0	0	0	2	2	0	1	0	1	0	1	2	1	0	0	3	0	0	0	0	0	0	0	1	0	0	0	0	5	0	0	0	0	0	0	0	0
Otu0000415	0	0	0	0	0	1	0	0	1	0	0	0	0	0	0	0	0	0	0	0	0	0	0	0	0	0	0	0	0	0	0	0	0	0	0	0	0	0	0	0	0	0	0	0	0	0	0	0	0
Otu0000416	0	0	0	0	0	3	7	0	0	1	1	0	0	0	0	1	0	1	4	1	1	4	1	1	1	4	1	0	2	0	0	0	1	0	0	0	0	1	0	0	2	2	0	1	0	1	0	1	0
Otu0000417	1	0	1	0	0	0	0	0	0	1	0	0	3	0	0	0	0	2	0	0	0	0	0	0	0	0	0	0	0	1	0	1	0	0	0	0	2	0	0	1	5	3	8	2	2	0	0	1	3
Otu0000418	0	0	0	0	0	0	0	0	0	0	6	0	0	0	0	0	0	0	0	0	0	0	0	0	3	0	0	0	0	0	0	0	0	0	10	1	5	1	0	3	1	0	0	0	2	1	5	13	0
Otu0000419	0	5	4	4	4	4	1	6	8	2	3	7	0	3	0	0	0	0	2	1	0	2	3	0	0	2	1	0	2	0	0	1	0	0	0	0	3	2	0	0	0	2	0	2	0	0	0	0	0
Otu0000420	0	0	0	0	0	0	0	0	0	0	0	0	0	0	0	0	0	1	0	0	0	0	0	0	0	0	0	0	0	0	0	0	0	0	0	0	0	38	0	0	0	0	0	0	0	0	0	0	0
Otu0000421	0	0	0	0	0	1	0	0	0	1	0	0	2	0	0	0	1	0	0	0	0	0	0	0	4	0	0	0	0	0	0	1	0	1	0	1	0	0	0	1	0	2	1	2	1	1	1	2	2
Otu0000422	0	0	0	0	0	0	0	0	0	0	0	0	0	0	0	0	0	0	0	0	0	0	0	0	0	0	0	0	0	0	0	0	0	0	0	0	0	0	0	0	0	0	0	0	0	0	0	0	0
Otu0000423	0	0	0	0	0	3	0	0	0	0	0	2	1	0	0	0	0	0	0	0	0	0	0	0	0	0	0	0	0	0	5	6	0	0	1	0	0	0	6	2	0	0	1	1	0	0	0	2	0
Otu0000424	0	0	0	0	0	0	0	0	0	0	0	0	0	0	0	0	0	0	0	0	0	0	0	0	1	0	0	0	0	0	3	0	3	0	2	1	0	5	15	7	0	0	0	2	0	0	0	3	2
Otu0000425	0	0	1	8	1	0	1	1	2	2	0	9	0	0	2	0	0	2	0	0	0	2	3	0	0	2	0	3	0	2	0	0	0	0	0	3	4	1	0	0	1	0	1	1	0	3	0	0	0
Otu0000426	0	0	0	0	0	0	0	0	0	0	0	0	0	0	0	0	0	0	0	0	0	0	0	0	0	0	0	0	0	0	0	0	0	0	0	0	0	0	0	0	0	0	0	0	0	0	0	0	0
Otu0000427	0	2	0	0	0	0	0	1	2	2	1	0	13	1	0	0	0	0	0	0	0	0	0	0	0	0	0	0	0	0	0	1	0	0	0	0	0	0	0	0	0	0	10	0	0	0	0	0	0
Otu0000428	1	1	3	2	1	1	2	1	1	0	3	1	0	2	5	0	0	2	2	2	6	12	2	1	0	1	1	4	3	0	2	1	0	3	0	0	2	0	0	1	0	0	0	0	0	0	0	0	0
Otu0000429	0	0	0	0	0	0	0	0	1	0	0	0	0	0	0	0	0	0	0	0	0	0	0	0	0	0	0	0	0	0	0	0	0	0	0	0	0	0	0	0	0	0	0	0	0	0	0	0	0
Otu0000430	0	6	6	0	3	1	0	2	4	0	2	1	9	6	0	1	0	0	0	0	0	0	0	0	0	0	0	0	0	7	0	2	0	0	0	0	0	0	0	0	0	0	1	1	0	0	1	0	0
Otu0000431	0	0	0	7	2	1	1	0	0	0	0	0	0	0	0	0	0	0	2	2	0	0	0	5	0	0	0	0	1	2	0	0	0	0	0	0	0	0	0	1	0	0	0	0	0	0	0	5	0
Otu0000432	0	0	0	0	0	0	0	0	0	0	1	0	0	0	0	0	0	0	0	0	0	0	0	0	0	0	0	0	0	0	3	3	5	0	0	0	0	4	6	1	0	0	8	0	0	0	2	3	3
Otu0000433	0	2	1	12	0	0	0	6	3	0	0	11	0	0	2	2	1	0	1	1	6	1	0	7	0	1	0	1	6	0	0	0	0	0	0	0	6	1	0	0	0	0	0	0	0	4	0	0	0
Otu0000434	0	1	3	0	0	0	1	0	0	0	0	1	8	0	0	0	0	0	0	0	0	0	0	0	2	0	0	0	0	0	3	3	2	0	0	1	2	0	0	0	0	0	4	2	1	2	0	1	0
Otu0000435	0	0	0	24	1	0	0	0	0	2	0	0	0	0	7	1	0	0	0	0	0	0	0	0	2	0	0	0	0	0	0	1	0	0	3	1	0	0	0	0	2	0	0	0	0	1	1	6	0
Otu0000436	0	0	0	0	0	0	0	0	0	0	0	0	0	0	0	0	0	0	0	0	0	0	0	0	1	0	0	0	0	0	0	0	0	2	0	2	2	0	0	0	0	0	1	2	19	12	18	0	0
Otu0000437	3	4	1	1	2	3	1	2	1	1	3	2	1	1	1	3	1	1	2	1	1	3	2	2	0	2	1	3	0	0	0	0	1	3	0	3	2	0	0	0	1	0	0	0	0	0	0	0	0
Otu0000438	0	0	0	0	0	0	0	0	0	0	0	0	0	0	0	0	0	0	0	0	0	0	0	0	0	0	0	0	0	0	0	0	0	0	0	0	0	0	0	0	0	0	0	0	0	0	0	0	0
Otu0000439	2	0	0	0	0	1	0	0	0	1	1	0	0	0	0	0	0	0	0	0	0	0	0	0	3	0	0	0	0	0	0	0	0	2	13	5	2	2	0	8	2	0	1	7	4	5	5	0	1
Otu0000440	0	27	16	0	3	1	0	4	9	0	0	0	30	2	0	0	0	0	0	0	1	0	1	0	0	0	0	0	0	2	0	5	0	0	0	0	1	1	0	0	0	0	8	0	0	0	0	0	0
Otu0000441	0	2	1	2	5	0	0	3	4	0	1	0	0	2	2	0	2	1	8	1	3	1	1	6	0	2	0	0	2	1	1	0	0	2	2	0	0	1	0	0	1	0	0	0	0	0	0	0	0
Otu0000442	0	0	0	0	0	0	0	0	0	0	0	0	0	0	0	0	0	1	0	0	0	0	0	0	0	0	0	0	0	0	0	0	0	0	0	0	0	0	0	0	0	0	0	0	0	0	0	0	0
Otu0000443	0	0	0	0	0	0	0	0	0	0	0	0	0	0	0	0	0	0	0	0	0	0	0	0	0	0	0	0	0	0	0	1	1	0	0	0	0	2	2	0	0	0	0	0	0	0	0	1	0
Otu0000444	3	2	1	0	2	2	2	0	3	0	1	3	0	1	1	0	0	3	2	6	8	1	1	6	0	5	4	13	3	1	0	1	0	0	0	0	0	0	0	0	4	0	1	0	0	0	0	0	0
Otu0000445	0	0	0	0	0	0	0	0	0	0	0	0	0	0	0	0	0	0	0	0	0	0	0	0	0	0	0	0	0	0	0	0	0	0	0	0	0	0	0	0	0	0	0	0	0	0	0	0	0
Otu0000446	2	2	0	4	3	1	0	1	0	0	3	0	0	0	4	1	2	0	0	0	1	3	0	3	0	4	0	1	0	1	2	0	0	0	0	1	0	0	0	2	0	0	0	1	1	0	0	0	0
Otu0000447	0	0	0	4	1	1	4	1	8	1	5	7	4	0	2	0	0	2	3	2	1	1	1	0	0	0	0	0	0	0	0	1	0	0	0	1	1	1	0	0	0	0	1	2	0	1	0	0	0
Otu0000448	2	0	0	0	0	0	0	0	0	2	0	0	0	0	0	0	1	0	1	0	0	0	0	0	1	0	0	0	0	0	1	1	1	0	1	1	1	0	1	6	1	3	3	2	2	3	3	1	4
Otu0000449	3	1	2	3	2	0	3	9	12	1	1	4	0	1	2	2	1	2	5	6	0	2	2	0	1	1	2	0	0	0	1	0	0	0	1	0	1	0	0	1	0	0	0	0	0	0	0	0	0
Otu0000450	2	3	2	3	4	0	1	1	1	6	2	0	5	3	0	2	2	1	0	1	0	3	0	3	2	1	0	1	0	0	0	0	2	1	0	0	1	1	0	0	1	0	2	0	0	3	0	0	0
Otu0000451	1	2	1	0	0	0	1	0	0	0	0	0	1	1	1	0	2	1	0	0	0	0	2	0	2	0	0	1	0	0	0	0	1	8	0	4	0	1	0	0	2	3	0	1	0	3	1	0	0
Otu0000452	2	1	1	1	1	2	3	1	1	2	4	1	0	0	3	3	1	2	1	0	2	2	1	0	0	1	0	0	0	2	1	3	2	1	0	3	1	1	1	5	1	6	0	3	1	0	1	2	0
Otu0000453	0	0	0	0	0	0	0	0	0	0	0	0	0	0	0	0	0	0	0	0	0	0	0	0	1	0	0	0	0	0	0	0	0	0	0	0	0	4	0	0	0	0	3	1	0	0	0	9	2
Otu0000454	0	2	0	0	1	0	0	2	3	1	0	1	1	1	1	1	0	1	0	0	0	0	0	0	0	0	0	1	0	0	0	0	0	0	0	0	1	0	0	0	1	0	0	0	0	1	0	0	0
Otu0000455	0	1	0	0	0	3	6	0	0	5	1	0	0	0	2	1	2	0	0	2	18	0	0	15	0	2	6	5	10	0	0	0	0	1	0	0	0	0	0	1	0	0	0	0	0	0	0	0	0
Otu0000456	1	0	0	0	0	1	0	0	0	0	0	0	0	0	0	0	1	0	0	0	0	0	0	0	5	0	0	0	0	0	0	1	0	3	1	2	2	3	1	9	2	2	0	1	7	5	4	2	1
Otu0000457	7	0	1	1	0	1	0	0	0	1	1	1	0	0	2	0	0	0	0	0	0	1	0	0	1	1	1	1	0	0	2	0	1	2	0	3	1	0	1	0	1	0	0	2	0	0	2	0	0
Otu0000458	0	0	0	0	0	0	0	0	0	0	0	0	0	0	0	0	0	0	0	0	0	0	0	0	1	0	0	0	0	0	0	0	0	0	0	0	0	0	0	0	0	0	0	0	0	0	0	5	0
Otu0000459	0	0	0	0	0	0	0	0	0	0	0	0	0	0	0	0	0	0	0	0	0	0	0	0	0	0	0	0	0	0	0	0	0	0	0	0	0	0	0	0	0	0	0	0	0	0	0	0	0
Otu0000460	1	0	0	0	0	0	0	1	0	0	0	0	1	0	0	1	0	0	0	0	0	0	0	0	0	0	0	0	0	0	0	1	0	0	0	1	0	0	0	5	0	3	5	1	3	0	1	0	4
Otu0000461	0	0	0	0	0	0	0	0	0	1	0	0	0	0	0	0	0	0	0	0	0	0	0	0	2	0	0	0	0	0	0	0	0	0	0	1	4	1	0	0	0	0	4	0	15	10	14	0	0
Otu0000462	2	0	0	0	0	1	0	0	0	0	0	0	0	0	0	1	0	0	0	0	0	0	0	0	4	0	0	0	0	0	0	0	1	2	0	2	1	1	1	1	1	4	1	2	1	1	0	1	1
Otu0000463	0	0	0	0	0	0	0	0	0	0	0	0	0	0	0	0	0	0	0	0	0	0	0	0	0	0	0	0	0	0	0	0	0	0	0	0	0	0	1	0	0	0	0	0	0	0	0	0	0
Otu0000464	0	0	3	1	1	0	1	10	4	0	1	1	3	4	0	0	0	0	0	0	1	0	0	0	0	0	0	0	0	1	0	1	0	0	0	0	16	2	0	0	0	0	1	0	0	5	0	1	1
Otu0000465	0	0	1	0	0	0	0	0	0	0	0	1	0	0	0	0	0	0	0	0	0	0	0	0	0	0	0	0	0	0	0	0	0	0	0	0	0	0	0	0	0	0	0	0	0	0	0	0	0
Otu0000466	0	0	0	0	0	0	0	0	0	0	0	0	0	0	0	0	0	0	0	0	0	0	0	0	0	0	0	0	0	0	0	0	0	0	0	0	0	0	0	0	0	0	0	0	0	0	0	0	0
Otu0000467	2	1	0	0	0	0	0	0	0	1	0	0	0	0	0	0	0	0	0	0	0	0	0	0	1	0	0	0	0	0	1	1	2	2	10	7	0	1	0	14	1	2	0	8	1	4	2	0	0
Otu0000468	0	0	0	0	0	0	0	0	0	1	0	0	1	0	0	0	0	0	0	0	0	0	0	0	0	0	0	0	0	0	5	3	6	0	3	0	1	0	15	1	0	0	0	0	0	0	0	4	0
Otu0000469	0	0	0	0	0	0	0	0	0	0	2	0	0	0	0	0	0	0	0	0	0	0	0	0	0	0	0	0	0	0	2	2	2	0	0	1	0	1	5	5	0	1	2	3	1	2	0	1	2
Otu0000470	1	0	0	0	0	0	0	0	0	1	0	0	0	0	0	0	0	0	0	0	0	0	0	0	5	0	0	0	0	0	0	0	1	2	8	2	1	1	0	5	0	6	1	1	3	0	7	1	0
Otu0000471	0	0	0	0	0	0	0	0	1	0	0	0	1	0	0	0	0	0	0	0	0	0	0	0	0	0	0	0	0	0	0	2	2	0	0	0	0	1	0	0	0	0	6	0	0	0	0	0	18
Otu0000472	1	1	1	0	0	2	2	0	0	1	1	0	0	0	0	0	0	1	0	2	0	8	3	0	0	1	0	0	0	1	2	0	1	2	0	1	0	0	0	1	1	0	0	0	0	0	0	0	0
Otu0000473	1	1	2	0	3	0	2	0	0	3	2	0	1	1	0	0	1	0	7	3	5	7	2	1	0	1	0	1	3	0	2	1	1	1	0	0	1	0	0	0	2	1	0	0	0	0	0	0	0
Otu0000474	0	0	0	0	0	0	0	0	0	0	0	0	0	0	0	0	0	0	0	0	0	0	0	0	0	0	0	0	0	0	1	1	0	0	0	0	0	0	1	0	0	0	0	0	3	1	2	1	0
Otu0000475	0	0	2	4	2	0	0	5	8	2	1	5	2	1	2	0	0	2	0	0	1	1	0	1	0	1	0	0	0	3	0	0	0	0	0	0	4	0	0	0	0	0	0	1	0	7	0	0	0
Otu0000476	0	3	9	3	1	0	2	7	11	0	0	6	6	1	1	0	2	0	0	0	2	0	1	1	1	0	0	1	1	1	0	7	0	1	0	2	6	0	0	0	0	0	3	1	0	1	0	0	0
Otu0000477	0	0	0	0	0	0	0	0	0	1	2	0	0	0	0	0	0	0	0	0	0	0	0	0	2	0	0	0	0	0	0	0	0	0	12	0	3	1	1	1	1	0	0	1	8	4	9	0	0
Otu0000478	0	0	0	0	0	0	0	0	0	0	0	0	0	0	0	0	0	0	0	0	0	0	0	0	0	0	0	0	0	0	0	2	1	0	7	1	3	2	0	2	4	1	0	2	13	3	3	0	2
Otu0000479	0	0	0	0	0	0	0	0	0	0	0	0	0	0	0	0	1	0	0	0	0	0	0	0	1	0	0	0	0	0	0	0	0	0	0	0	1	1	0	1	0	2	1	0	3	1	2	5	1
Otu0000480	0	0	0	0	0	0	0	0	0	0	0	0	0	0	0	0	0	0	0	0	0	0	0	0	0	0	0	0	0	0	0	0	0	0	0	0	0	0	0	0	0	0	0	0	0	0	0	0	0
Otu0000481	0	0	1	0	3	2	4	2	2	2	7	0	0	1	0	3	0	4	6	4	3	1	2	5	0	3	2	4	2	1	0	0	0	0	0	0	0	1	0	0	0	0	1	0	0	1	0	0	0
Otu0000482	0	6	4	1	6	2	0	9	5	0	3	0	2	0	0	1	0	0	0	1	0	0	17	0	0	3	5	2	0	0	0	1	0	6	0	3	1	0	1	0	0	0	0	0	0	0	0	0	0
Otu0000483	0	0	0	0	0	0	1	0	0	4	1	0	0	0	0	0	0	0	0	0	0	0	0	0	0	0	0	0	0	0	0	0	0	0	6	3	1	3	0	0	1	2	1	4	7	6	9	0	0
Otu0000484	5	0	0	0	3	0	2	0	1	0	1	2	0	2	1	1	2	0	0	3	2	0	0	0	1	1	3	3	0	1	0	1	1	1	0	1	0	0	0	1	2	0	0	1	0	0	0	0	0
Otu0000485	4	5	1	4	0	4	5	2	0	2	0	3	1	1	0	0	0	1	4	2	0	9	1	2	0	5	8	3	0	1	0	0	0	0	0	1	1	0	0	0	5	0	0	0	0	0	0	0	0
Otu0000486	0	0	0	0	5	1	4	3	0	0	1	0	1	2	0	3	0	0	1	3	7	0	4	9	0	3	6	3	5	3	0	0	0	5	0	4	1	0	0	1	1	0	0	0	0	1	0	0	0
Otu0000487	1	2	1	0	0	1	2	1	0	3	0	0	0	0	1	1	0	0	0	1	0	3	1	1	0	1	2	2	1	2	0	0	0	1	0	0	1	0	0	1	0	0	0	0	0	2	0	1	0
Otu0000488	0	1	0	0	4	0	1	0	2	1	1	3	1	4	2	2	3	1	1	0	10	0	1	6	1	1	0	0	0	0	1	0	0	1	2	0	2	1	0	0	0	0	0	0	0	0	0	0	0
Otu0000489	1	5	3	3	1	2	0	2	1	0	1	2	1	2	8	0	0	2	1	5	7	2	1	5	1	1	4	0	2	1	0	0	0	0	1	0	0	0	0	0	0	0	0	0	0	0	0	0	0
Otu0000490	0	0	0	0	1	6	2	0	0	0	1	1	0	0	0	0	1	0	0	4	2	0	3	2	0	4	2	10	1	1	0	0	0	5	0	5	0	0	0	1	0	0	0	0	0	0	0	0	0
Otu0000491	1	0	0	0	0	0	0	0	0	1	0	0	0	0	0	0	0	0	0	0	0	0	0	0	0	0	0	0	0	0	0	0	2	0	1	0	0	0	4	5	1	0	0	3	0	0	0	5	0
Otu0000492	0	0	0	0	0	0	0	1	0	0	0	1	0	0	1	0	4	2	3	1	11	1	2	6	0	3	1	1	1	1	0	3	0	1	0	1	1	0	0	0	0	0	0	0	0	0	0	0	0
Otu0000493	1	0	0	0	0	0	0	0	0	0	0	0	0	0	0	0	0	0	0	0	0	0	0	0	1	0	0	0	0	0	3	4	24	0	0	0	0	1	10	1	0	0	0	0	0	0	0	3	0
Otu0000494	0	0	0	0	0	0	0	0	0	0	0	0	0	0	0	0	0	0	0	0	0	0	0	0	0	0	0	0	0	0	0	0	0	0	0	0	0	0	0	0	0	0	0	0	0	0	0	0	0
Otu0000495	0	6	4	9	0	0	0	7	5	0	1	18	1	0	3	0	1	0	0	2	0	0	0	1	0	0	0	0	0	0	0	2	0	0	0	0	6	2	0	0	0	0	0	1	0	0	0	0	1
Otu0000496	5	1	2	0	7	7	2	0	0	3	1	0	0	10	5	2	0	3	2	0	2	0	0	0	0	1	1	0	0	10	0	0	0	2	0	0	4	0	0	0	10	0	0	2	1	1	0	0	0
Otu0000497	0	2	1	3	1	3	1	5	1	0	0	0	0	1	0	0	1	2	7	5	2	6	2	5	0	2	2	1	1	0	0	0	3	1	0	1	0	0	0	0	1	1	1	1	0	3	0	0	0
Otu0000498	3	1	1	0	0	1	2	0	1	2	0	0	1	0	1	2	2	3	1	1	5	1	1	5	1	0	1	3	3	1	0	0	0	1	0	1	1	1	0	0	4	2	0	0	0	0	0	0	0
Otu0000499	0	0	0	0	0	0	0	0	1	0	0	0	0	0	0	0	0	0	0	0	0	0	0	0	0	0	0	0	0	0	0	0	0	0	0	0	0	0	0	0	0	0	0	0	0	0	0	0	0
Otu0000500	0	0	0	0	0	0	0	0	0	0	0	0	0	0	0	0	0	0	0	0	0	0	0	0	0	0	0	0	0	0	0	0	0	0	0	0	0	0	0	0	0	0	0	0	0	0	0	0	0
Otu0000501	0	0	0	0	0	0	0	0	0	0	0	0	0	0	0	0	0	0	0	0	0	0	0	0	0	0	0	0	0	0	0	0	0	0	0	0	0	0	0	0	0	0	0	0	0	0	0	0	0
Otu0000502	3	0	1	1	2	0	1	0	3	1	1	1	0	1	0	0	1	1	1	1	2	1	5	2	0	0	0	1	2	0	0	1	2	0	0	0	10	1	0	0	1	1	0	1	0	5	0	0	0
Otu0000503	1	1	0	0	0	9	9	0	1	4	1	0	0	1	2	2	9	5	2	2	1	2	2	6	0	0	2	1	0	3	0	0	1	3	0	2	0	0	0	0	1	0	0	0	0	0	0	0	0
Otu0000504	1	2	0	0	5	3	1	3	3	0	1	2	0	5	1	0	3	6	5	8	0	0	1	5	0	4	3	4	2	4	0	0	0	0	0	0	0	0	0	0	1	0	0	0	0	0	0	0	0
Otu0000505	2	0	0	0	0	1	0	0	0	0	0	0	0	0	0	0	0	0	0	0	0	0	0	0	5	0	0	0	0	0	0	1	0	0	5	4	0	2	0	7	2	3	0	3	3	1	8	0	0
Otu0000506	1	5	1	1	1	0	3	3	2	0	1	5	22	0	0	0	0	0	0	0	0	0	0	0	0	0	0	0	0	0	0	4	0	0	0	0	13	3	0	0	0	0	8	0	0	4	0	0	0
Otu0000507	0	0	0	0	0	0	0	0	0	0	0	0	0	0	0	0	0	0	0	0	0	0	0	0	1	0	0	0	0	0	0	2	0	0	0	0	0	0	0	0	0	0	0	0	0	0	0	0	1
Otu0000508	0	1	0	0	0	0	0	0	0	2	0	0	0	0	0	0	1	0	0	0	0	0	0	0	0	0	0	1	0	0	0	0	0	0	1	0	0	2	0	1	0	2	1	1	0	0	0	3	0
Otu0000509	0	0	0	0	0	0	0	0	0	0	0	0	0	0	0	0	0	0	0	0	0	0	0	0	0	0	0	0	0	0	0	3	1	1	0	2	3	6	3	0	0	0	1	0	11	8	10	0	0
Otu0000510	0	0	0	0	0	0	0	0	0	0	0	0	0	0	0	0	0	0	0	0	0	0	0	0	0	1	0	1	0	0	0	0	0	0	0	0	0	0	0	0	0	0	0	0	0	0	0	0	0
Otu0000511	1	0	0	0	0	0	0	0	0	0	0	0	0	0	0	0	0	0	1	0	1	0	0	0	1	0	0	0	0	0	2	3	6	0	1	2	0	4	4	6	0	0	2	0	1	0	1	1	0
Otu0000512	4	0	0	1	2	0	0	0	0	1	1	1	0	2	0	1	0	1	3	2	1	2	1	0	0	1	2	0	0	0	1	1	0	1	0	1	0	0	0	0	1	0	0	0	0	0	0	0	0
Otu0000513	1	1	0	0	0	2	0	0	0	0	0	0	0	0	0	0	0	0	0	0	0	0	0	0	1	0	1	0	0	0	2	1	2	1	0	1	0	1	1	0	0	4	0	1	1	1	3	0	2
Otu0000514	0	0	0	0	0	0	0	0	0	0	0	0	0	0	0	0	0	0	0	0	0	0	0	0	3	0	0	0	0	0	0	0	0	1	2	2	0	2	0	0	2	2	3	4	0	0	1	2	2
Otu0000515	0	0	0	0	0	0	0	0	0	0	0	0	2	0	0	0	0	0	0	0	0	0	0	0	2	0	0	0	0	0	0	0	0	0	0	1	0	3	1	2	0	2	1	4	2	0	2	0	10
Otu0000516	0	0	0	0	0	0	0	0	0	0	0	0	0	0	0	0	0	0	0	0	0	0	0	0	0	0	0	0	0	0	0	0	0	0	0	0	0	0	0	0	0	0	0	0	1	0	1	17	0
Otu0000517	1	0	0	0	0	0	0	0	0	0	0	0	0	0	0	0	0	0	0	0	0	0	0	0	1	0	0	0	0	0	0	1	1	1	0	0	0	1	2	1	0	0	5	0	0	0	0	1	6
Otu0000518	0	1	3	3	2	0	0	3	0	1	0	0	0	0	0	0	0	0	0	0	0	2	0	2	2	0	0	0	1	1	0	1	0	0	0	0	1	1	0	2	1	0	0	1	0	3	0	2	0
Otu0000519	0	0	0	0	0	2	0	0	0	0	0	0	1	0	0	0	1	1	0	0	0	0	0	0	4	0	0	0	0	0	1	1	0	1	0	0	3	0	0	0	0	2	3	2	3	1	0	0	4
Otu0000520	6	1	0	2	0	0	2	0	1	0	1	1	0	2	1	5	0	4	2	1	0	0	1	2	2	2	0	2	0	0	0	0	1	0	0	0	4	1	0	0	0	4	0	0	2	3	2	1	0
Otu0000521	1	2	4	10	1	1	0	11	6	0	1	10	9	2	8	0	0	0	1	0	3	1	2	2	0	0	1	2	0	2	0	1	0	1	0	1	4	1	0	0	1	0	0	0	0	0	0	0	0
Otu0000522	0	5	6	0	7	0	0	10	9	0	2	0	3	4	0	0	0	0	0	0	0	0	0	0	0	0	0	0	0	3	0	0	0	0	8	0	0	0	0	0	0	0	1	0	0	0	0	0	0
Otu0000523	0	0	0	0	0	0	0	0	0	0	0	0	0	0	0	0	0	0	0	0	0	0	0	0	0	0	0	0	0	0	0	2	0	0	0	0	0	0	0	0	0	0	12	0	0	0	0	0	9
Otu0000524	0	0	0	0	0	0	0	0	0	1	0	0	0	0	0	0	0	0	0	0	0	0	0	0	12	0	0	0	0	0	0	0	0	0	15	2	0	0	2	1	1	1	5	3	2	1	1	1	4
Otu0000525	0	1	0	0	5	4	0	3	0	0	3	3	1	2	1	2	0	5	4	1	3	2	6	2	0	2	1	4	3	0	0	1	1	1	0	0	0	0	0	0	4	0	0	0	0	0	0	0	0
Otu0000526	2	0	0	0	0	2	0	0	0	0	0	0	0	0	0	0	0	0	0	0	0	0	0	0	1	0	0	0	0	0	1	0	0	0	1	1	1	1	0	1	0	6	1	2	1	0	2	1	3
Otu0000527	0	0	0	0	0	0	0	0	0	0	0	0	0	0	0	0	0	0	0	0	0	0	0	0	0	0	0	0	0	0	0	0	0	0	0	0	0	0	0	0	0	0	0	0	0	0	0	0	0
Otu0000528	0	0	0	0	0	0	0	0	0	4	0	0	0	0	0	0	0	0	0	0	0	0	0	0	5	0	0	1	0	0	0	0	0	2	9	3	1	0	0	2	0	3	2	2	4	2	8	0	3
Otu0000529	4	1	1	0	1	1	2	0	0	0	1	1	0	0	0	0	0	0	1	1	3	2	1	1	0	1	2	0	1	0	1	0	0	0	0	0	1	0	0	0	0	0	0	0	0	0	0	0	0
Otu0000530	0	0	0	0	0	0	0	0	0	0	0	0	0	0	0	0	0	0	0	0	0	0	0	0	5	0	0	0	0	0	1	2	0	2	9	3	3	0	0	3	1	6	1	2	3	2	1	2	0
Otu0000531	1	0	0	0	0	0	1	0	0	0	0	0	0	0	0	0	0	0	0	0	0	0	0	0	6	0	0	0	0	0	0	2	0	0	5	3	0	1	0	3	1	0	1	0	6	5	5	1	1
Otu0000532	2	0	0	0	0	0	0	0	0	1	0	0	0	0	0	0	1	0	0	0	0	0	0	0	3	0	0	0	0	0	1	0	2	2	0	1	0	0	0	1	1	0	0	0	1	1	2	3	3
Otu0000533	0	7	8	5	9	0	0	5	12	0	7	6	3	8	6	0	0	0	0	0	0	0	0	0	0	0	0	1	0	4	0	2	0	1	3	1	1	0	0	0	0	0	0	0	0	0	0	0	0
Otu0000534	0	0	2	1	3	0	7	1	0	4	2	2	1	0	0	1	1	2	4	1	3	0	0	5	0	1	1	2	5	2	1	1	1	1	0	2	0	0	0	0	1	0	0	0	0	0	0	1	0
Otu0000535	0	0	1	0	0	0	0	1	1	0	1	0	0	0	0	0	0	0	1	0	0	0	0	0	0	0	0	0	0	0	0	0	0	3	0	0	1	0	0	0	0	0	0	0	0	0	0	0	0
Otu0000536	0	0	0	0	0	0	0	0	0	0	1	0	0	0	0	0	0	0	0	0	0	0	0	0	0	0	1	0	0	0	0	0	0	0	0	0	0	0	0	0	0	0	0	1	0	0	0	0	0
Otu0000537	2	0	1	0	1	1	5	0	0	1	0	0	2	0	1	2	2	7	7	1	6	4	2	7	0	2	2	0	4	0	0	1	1	1	0	1	0	0	0	0	0	0	0	0	0	0	0	0	0
Otu0000538	0	4	1	1	0	3	3	1	1	1	0	3	0	3	0	1	0	0	2	1	0	10	0	0	0	0	0	0	1	1	0	0	1	0	0	1	5	0	1	0	0	0	0	0	0	6	0	0	0
Otu0000539	1	4	7	6	0	0	1	10	6	1	0	3	5	1	1	2	1	0	0	1	0	2	0	2	0	3	0	1	0	0	0	1	0	1	0	0	5	0	0	0	0	0	0	1	0	1	0	0	0
Otu0000540	3	1	0	0	0	0	0	0	0	0	0	0	0	0	0	0	0	0	0	0	0	0	0	0	2	0	0	0	0	0	0	0	1	0	1	1	0	0	0	0	0	1	1	0	2	0	1	0	3
Otu0000541	1	1	2	0	0	2	11	2	0	1	2	0	0	0	0	3	1	1	2	2	1	2	1	3	0	2	1	4	0	1	0	0	1	4	0	0	1	0	0	0	2	0	0	0	1	0	0	0	0
Otu0000542	0	0	0	0	0	0	0	0	0	0	0	0	0	0	0	0	0	0	0	0	0	0	0	0	0	0	0	0	0	0	0	0	0	0	0	0	0	1	0	0	0	0	0	0	0	0	0	0	0
Otu0000543	0	0	0	0	0	0	0	0	0	0	0	1	0	0	0	1	0	0	0	0	0	0	0	0	0	0	0	0	0	0	0	0	0	0	0	0	0	0	0	0	0	0	0	0	0	0	0	0	0
Otu0000544	0	2	2	0	1	8	7	1	0	1	0	0	0	0	0	0	1	0	2	1	1	12	3	1	0	2	1	4	1	1	0	0	1	1	0	2	1	0	0	0	0	0	3	0	0	0	0	0	0
Otu0000545	0	0	0	0	0	0	0	0	0	0	0	0	0	0	0	0	0	0	0	0	0	0	0	0	0	1	0	0	0	0	0	1	1	1	1	1	2	3	0	1	0	0	1	0	11	7	15	0	1
Otu0000546	0	0	0	0	1	1	0	0	0	0	0	0	4	0	1	0	0	0	0	0	0	0	1	0	1	0	0	0	0	0	2	5	1	0	0	0	0	3	4	2	0	0	5	2	0	1	0	1	1
Otu0000547	0	0	0	0	0	0	0	0	0	0	0	0	0	0	0	0	0	0	0	0	0	0	0	0	0	0	0	0	0	0	0	0	0	0	0	0	0	0	0	0	0	0	0	0	0	0	0	0	0
Otu0000548	0	0	0	0	0	0	0	0	0	0	0	0	0	0	0	0	0	0	0	0	0	0	0	0	0	0	0	0	0	0	1	0	2	0	0	3	0	0	2	4	0	0	4	3	0	0	0	3	2
Otu0000549	0	0	1	0	0	0	0	0	0	0	0	0	2	0	0	0	1	0	0	0	0	0	0	0	2	0	0	0	0	0	0	0	0	0	0	1	0	1	0	2	0	1	5	4	3	1	0	2	1
Otu0000550	0	0	0	1	0	0	2	0	0	2	0	0	2	0	0	0	0	0	1	0	0	0	0	0	1	0	0	0	0	0	7	5	1	1	1	0	1	2	1	0	0	1	1	0	3	2	7	1	2
Otu0000551	0	1	1	2	3	1	1	0	1	1	0	3	0	4	0	2	0	1	0	3	0	2	4	0	0	4	3	0	0	1	0	0	0	1	0	2	0	0	0	0	1	0	0	0	1	0	0	2	0
Otu0000552	0	0	0	0	0	0	0	0	0	0	1	0	0	0	0	0	0	0	0	0	0	0	0	0	1	0	0	0	0	0	0	0	0	1	1	0	3	0	0	0	2	0	0	1	10	6	6	3	0
Otu0000553	0	0	0	0	0	0	0	0	0	0	0	0	0	0	0	0	0	0	0	0	0	0	0	0	0	0	0	0	0	0	0	0	0	2	0	0	0	2	0	1	0	0	0	1	12	1	18	0	0
Otu0000554	0	0	0	2	1	0	1	0	2	1	0	1	0	0	0	1	0	0	1	2	1	0	2	0	0	1	1	3	1	0	1	0	0	1	0	0	0	0	0	2	1	0	0	0	0	0	0	0	0
Otu0000555	0	1	1	0	0	0	0	2	4	0	0	1	13	1	3	0	0	0	0	0	0	0	0	1	0	0	0	0	0	0	0	0	0	0	0	0	0	0	0	0	0	0	0	0	0	0	0	0	0
Otu0000556	0	4	7	1	1	1	3	10	5	0	0	4	0	1	0	0	1	0	1	1	0	13	0	0	0	0	0	0	0	1	0	0	0	1	0	0	1	0	0	0	2	2	0	0	0	1	0	0	0
Otu0000557	0	0	0	0	1	1	1	0	0	8	1	0	0	0	1	0	0	3	0	0	0	0	1	0	0	0	0	0	0	0	1	1	1	2	1	10	3	0	0	0	5	1	0	0	0	0	1	0	0
Otu0000558	0	6	5	1	10	1	0	6	6	0	6	5	5	21	1	0	0	0	0	0	0	0	0	0	0	0	0	0	0	6	0	1	0	0	1	0	2	1	0	0	0	0	0	0	0	1	0	0	0
Otu0000559	0	0	0	0	0	1	0	0	0	0	0	0	0	0	0	1	0	0	0	0	0	0	0	0	4	0	0	0	0	0	0	0	2	0	0	0	1	0	4	4	0	0	9	0	2	1	0	1	8
Otu0000560	0	1	0	0	0	0	0	0	0	0	0	0	1	0	0	0	0	0	0	0	0	0	0	1	0	0	0	0	0	0	2	3	0	0	1	0	0	1	0	1	0	4	3	2	4	1	0	1	4
Otu0000561	1	0	0	5	0	1	0	13	15	0	0	3	1	0	0	0	0	0	0	0	0	0	0	0	0	0	0	0	0	1	0	0	0	0	0	0	0	1	1	0	0	0	3	0	0	0	0	2	0
Otu0000562	0	0	0	0	0	0	0	0	0	0	0	0	0	0	0	0	0	0	0	0	0	0	0	0	0	0	0	0	0	0	0	0	0	0	0	0	0	0	0	0	0	0	0	0	0	0	0	0	0
Otu0000563	0	0	0	0	0	0	0	0	0	0	0	0	0	0	0	0	0	0	0	0	0	0	0	0	0	0	0	0	0	0	3	2	11	0	1	1	1	0	11	0	0	0	2	0	0	0	0	1	0
Otu0000564	2	0	0	0	0	0	0	0	0	1	0	0	0	0	0	0	0	1	0	0	0	0	0	0	6	0	0	0	0	0	1	0	0	4	7	6	1	0	0	7	3	2	2	7	2	3	1	0	0
Otu0000565	1	1	0	0	0	4	0	0	1	1	0	1	0	0	0	2	0	1	2	1	1	0	0	2	1	2	0	1	3	2	0	0	0	2	0	0	2	0	0	0	3	1	0	0	0	3	0	0	0
Otu0000566	0	0	0	0	0	0	0	0	0	0	0	0	0	0	0	0	0	0	0	0	0	0	0	0	0	0	0	0	0	0	0	1	0	0	0	1	0	1	4	0	0	0	0	0	0	0	0	2	0
Otu0000567	0	0	0	0	0	2	0	0	0	1	1	0	1	0	0	0	0	0	0	0	0	0	0	0	1	0	0	0	0	0	0	0	0	0	6	1	0	3	0	0	0	0	1	0	0	0	0	1	3
Otu0000568	3	0	0	0	0	2	0	0	0	0	0	0	0	0	0	0	0	0	1	0	0	0	0	0	3	0	0	0	0	0	1	1	1	1	0	0	1	1	2	4	1	0	2	9	0	2	0	0	1
Otu0000569	1	0	1	0	0	1	0	0	0	1	0	0	0	0	0	0	0	0	0	0	0	0	0	0	1	0	0	0	0	0	1	1	0	0	0	1	1	0	0	4	0	1	2	5	2	1	0	0	4
Otu0000570	0	0	0	0	0	1	0	0	0	0	0	0	0	0	0	0	1	0	0	0	0	0	0	0	0	0	0	0	0	0	0	0	0	0	0	0	0	0	0	0	0	0	0	0	0	0	0	13	0
Otu0000571	1	2	0	0	0	3	0	2	1	2	2	0	2	2	0	2	2	4	3	1	0	0	1	2	1	1	2	2	1	0	1	0	1	0	0	3	0	0	0	0	1	0	0	1	0	0	0	0	0
Otu0000572	0	0	3	0	0	0	0	25	26	0	0	0	2	4	0	0	0	0	0	0	0	0	0	0	0	0	0	0	0	0	0	6	0	0	0	0	8	0	0	0	0	0	0	0	0	0	0	0	0
Otu0000573	0	1	0	0	0	0	3	1	3	1	1	1	0	0	2	1	0	0	1	0	2	0	1	3	0	2	3	1	2	1	0	1	1	1	0	0	0	0	0	3	1	0	0	0	0	0	0	0	0
Otu0000574	0	0	0	0	0	0	2	0	0	0	0	0	0	0	0	0	0	8	0	0	0	1	0	0	0	0	0	0	0	0	0	0	0	0	0	0	0	0	0	0	0	0	0	0	0	0	0	0	0
Otu0000575	0	0	0	0	0	0	0	0	0	0	0	0	1	0	0	0	0	0	0	0	0	0	0	0	0	0	0	0	0	0	0	0	0	0	2	1	0	0	0	3	2	3	2	1	1	2	3	1	3
Otu0000576	0	2	0	0	0	0	0	5	4	0	3	0	2	2	1	0	0	0	0	1	0	0	0	0	0	0	0	0	0	0	0	6	1	0	1	0	1	0	1	0	0	0	3	0	1	2	0	1	0
Otu0000577	0	0	0	0	0	0	2	0	0	1	0	0	0	0	0	0	0	0	1	1	0	0	4	0	0	1	0	4	0	0	0	0	1	0	0	1	0	0	0	0	1	0	0	0	0	0	0	0	0
Otu0000578	0	2	3	1	0	0	0	16	28	0	0	2	0	3	0	0	0	0	0	0	1	0	0	1	0	0	0	0	0	0	0	5	0	0	0	0	4	0	0	0	0	0	0	0	0	1	0	0	0
Otu0000579	0	0	0	0	0	1	0	0	0	0	0	0	2	0	0	0	0	1	0	0	0	0	0	0	1	0	0	0	0	0	0	2	0	0	2	1	1	0	0	1	1	0	2	0	0	1	0	0	4
Otu0000580	1	0	0	0	0	0	0	0	0	0	0	0	0	0	0	0	0	0	0	0	0	0	0	0	2	0	0	0	0	0	0	1	1	0	1	0	0	0	1	1	0	2	1	2	3	0	1	1	6
Otu0000581	0	0	0	0	0	0	0	0	0	0	0	0	0	0	0	0	0	0	0	0	0	0	0	0	1	0	0	0	0	0	0	0	0	0	0	0	0	16	1	0	0	0	0	0	0	1	0	0	2
Otu0000582	1	1	4	4	9	1	0	3	2	0	9	5	0	16	3	0	0	0	0	1	0	0	0	0	1	2	0	0	0	8	0	0	0	0	0	0	12	2	0	0	0	0	0	0	0	0	0	0	0
Otu0000583	3	1	3	0	1	5	7	0	0	1	0	0	0	0	3	0	2	2	1	1	1	1	2	2	0	1	0	1	2	0	0	0	0	0	0	2	0	0	0	1	1	0	0	0	0	0	0	0	0
Otu0000584	0	0	4	5	0	0	0	0	0	2	0	11	0	0	0	0	0	0	0	0	1	0	0	0	0	0	0	0	1	0	0	2	0	0	0	0	15	1	0	0	0	0	1	2	0	2	0	0	0
Otu0000585	2	1	4	2	0	6	3	0	0	0	0	5	0	0	1	2	0	1	2	1	0	2	0	0	0	6	0	0	0	1	0	1	0	0	0	1	4	0	1	0	0	0	0	0	0	0	0	1	0
Otu0000586	1	0	0	0	0	0	0	0	0	1	0	0	0	0	0	0	0	0	0	0	0	0	0	0	2	0	0	0	0	0	1	0	0	0	3	0	0	0	0	2	0	0	0	0	2	1	6	0	1
Otu0000587	0	0	0	0	0	0	0	0	0	0	0	0	0	0	0	0	0	0	0	0	0	0	0	0	0	0	0	0	0	0	0	0	1	0	0	0	0	0	0	0	0	0	1	0	1	0	0	0	0
Otu0000588	0	1	8	7	2	4	2	4	9	0	3	12	12	2	0	0	0	0	1	0	0	0	0	0	0	1	0	0	0	5	0	1	0	0	3	0	1	0	0	0	0	0	2	0	0	0	0	0	0
Otu0000589	0	0	0	0	0	0	0	0	0	0	0	0	0	0	0	0	0	0	0	0	0	0	0	0	0	0	0	0	0	0	0	0	0	0	0	0	0	0	0	0	0	0	0	0	0	0	0	0	0
Otu0000590	0	0	0	0	0	0	0	0	0	0	0	0	0	0	0	0	0	0	0	0	0	0	0	0	0	0	0	0	0	0	0	0	0	0	0	0	0	0	0	0	0	0	0	0	0	0	0	0	0
Otu0000591	0	0	0	0	0	0	0	0	0	0	0	0	0	0	0	0	0	0	0	0	0	0	0	0	0	0	0	0	0	0	0	0	0	0	0	0	0	0	0	0	0	0	0	0	0	0	0	0	0
Otu0000592	0	0	0	0	0	0	0	0	0	0	0	0	0	0	0	0	0	0	0	0	0	0	0	0	0	0	0	0	0	0	0	0	0	0	0	0	0	0	0	0	0	0	0	0	0	0	0	0	0
Otu0000593	0	0	0	0	0	0	0	0	0	0	0	0	0	0	0	0	0	0	0	0	0	0	0	0	0	0	0	0	0	0	0	0	0	0	0	0	0	0	0	0	0	0	0	0	0	0	0	0	0
Otu0000594	0	0	0	0	0	0	0	0	0	0	0	0	0	0	0	0	0	1	0	0	0	0	0	0	2	0	0	0	0	0	0	0	0	2	11	2	6	0	0	3	0	0	0	0	10	4	2	0	0
Otu0000595	0	0	0	0	0	0	0	0	0	0	10	0	0	0	3	0	0	1	0	0	0	0	0	0	1	0	1	0	0	0	0	0	0	0	2	0	2	0	0	1	0	2	0	1	4	2	3	3	0
Otu0000596	0	0	0	0	0	0	0	0	0	1	0	0	0	0	0	1	0	0	0	0	0	0	0	0	2	0	0	1	0	0	1	1	0	1	1	1	0	0	0	2	0	2	3	1	1	2	0	0	3
Otu0000597	0	3	2	0	24	0	0	1	2	0	16	0	1	26	8	0	0	0	0	0	0	0	0	0	0	0	0	0	0	7	0	0	0	0	0	0	2	0	0	0	0	0	0	0	0	1	0	0	0
Otu0000598	0	0	0	0	0	0	0	0	0	0	0	0	0	0	0	0	0	0	0	0	0	0	0	0	5	0	0	0	0	0	0	0	0	1	9	3	0	4	0	2	0	0	0	1	13	0	5	0	0
Otu0000599	0	0	0	2	1	0	2	0	0	0	0	0	0	1	1	0	1	0	1	2	0	0	1	0	0	0	0	1	0	0	0	0	0	1	1	0	0	0	0	0	0	0	0	0	0	0	0	0	0
Otu0000600	1	1	2	0	0	0	0	1	0	0	1	0	0	0	0	0	1	1	0	0	0	0	0	0	1	0	0	0	0	0	0	1	0	3	0	2	1	0	0	0	0	0	4	1	1	2	0	0	0
Otu0000601	2	1	1	0	0	0	1	8	8	1	0	2	3	1	2	0	1	5	9	5	0	2	1	0	0	0	0	1	0	0	0	3	1	0	0	0	0	0	0	0	2	1	1	0	0	0	0	0	0
Otu0000602	0	0	0	0	1	0	0	0	0	0	0	0	0	0	0	0	0	0	0	0	0	0	0	1	0	0	0	0	0	0	0	0	0	0	0	0	0	1	0	0	0	0	0	0	0	0	0	0	0
Otu0000603	0	0	0	0	0	0	0	0	0	0	0	0	0	0	0	0	0	0	0	0	0	0	0	0	0	0	0	0	0	0	0	0	0	0	4	0	0	0	0	2	0	0	1	0	0	1	0	5	0
Otu0000604	0	1	4	0	3	1	3	2	3	0	6	0	3	5	5	1	2	1	1	0	0	0	4	1	0	0	0	1	0	7	0	3	0	1	0	0	3	2	0	0	1	0	2	0	0	0	0	0	0
Otu0000605	1	1	2	0	0	4	1	1	0	1	0	2	0	1	0	0	0	1	1	1	0	8	0	0	0	2	0	2	3	0	1	0	1	0	0	3	5	1	0	0	3	0	0	1	0	0	0	0	0
Otu0000606	0	4	3	5	3	1	0	5	0	0	6	4	0	2	0	0	0	0	0	0	0	0	0	0	0	0	0	0	0	12	0	2	0	0	0	0	6	2	0	0	0	0	0	0	0	4	0	0	0
Otu0000607	0	1	1	3	1	1	1	0	1	0	2	5	0	0	1	0	0	0	0	0	1	1	1	0	0	1	0	0	1	0	0	0	1	2	0	0	3	4	0	0	0	0	0	0	0	0	0	0	0
Otu0000608	0	1	0	0	0	1	2	0	0	1	3	1	0	0	0	0	1	0	2	1	0	1	0	0	1	0	1	0	0	0	0	2	2	0	0	1	0	0	0	0	3	1	0	0	0	1	1	1	0
Otu0000609	0	1	2	0	0	0	1	4	1	2	1	1	0	0	0	1	1	1	0	1	0	0	0	3	0	0	0	0	1	0	0	1	3	0	0	0	0	0	0	2	1	0	0	0	0	0	0	1	0
Otu0000610	1	3	2	8	0	5	3	0	0	0	1	4	0	1	0	2	1	0	1	2	1	3	3	1	0	5	2	4	4	0	0	0	1	2	0	2	0	0	0	0	0	0	0	0	0	0	0	0	0
Otu0000611	0	1	3	0	1	1	3	0	0	2	0	0	0	1	0	2	3	2	3	0	0	1	4	0	1	1	0	2	0	0	1	0	0	3	0	1	0	0	0	0	0	2	0	0	0	0	0	0	0
Otu0000612	0	0	0	0	0	0	0	0	0	0	1	0	0	0	0	0	0	0	0	1	0	0	0	0	0	2	0	1	0	0	0	0	0	0	0	3	0	0	1	10	0	2	0	4	0	0	0	4	0
Otu0000613	0	0	0	0	0	0	0	0	0	0	0	0	0	0	0	0	0	0	0	0	0	0	0	0	0	0	0	0	0	0	3	4	3	0	0	0	0	0	4	1	0	0	0	0	1	0	0	1	1
Otu0000614	0	0	0	0	0	0	1	0	0	0	0	0	0	0	0	5	1	1	2	2	2	12	2	3	0	3	2	3	7	0	0	0	0	2	0	1	0	0	0	0	0	0	0	1	0	0	0	0	0
Otu0000615	1	0	1	0	0	4	3	0	0	2	0	1	0	0	0	7	0	0	1	7	5	9	1	5	0	2	6	4	3	1	0	0	0	3	0	0	0	0	0	0	3	0	0	0	0	0	0	0	0
Otu0000616	0	0	0	0	0	0	0	0	0	0	0	0	0	0	0	0	0	0	0	0	0	0	0	0	0	0	0	0	0	0	0	0	0	0	0	0	0	0	0	0	0	0	0	0	0	0	0	0	0
Otu0000617	2	1	2	0	1	0	0	0	2	1	3	0	0	2	1	1	0	0	2	0	1	1	1	0	0	1	2	1	1	1	0	0	0	3	0	0	2	1	0	0	3	0	0	1	0	0	0	1	0
Otu0000618	6	0	1	0	0	2	0	0	1	0	0	0	0	3	0	6	0	0	1	2	2	5	1	5	0	2	0	0	3	1	0	0	1	1	0	4	3	0	0	0	1	2	0	0	0	0	0	0	0
Otu0000619	0	0	0	0	0	0	0	0	0	0	0	0	0	0	0	0	0	0	0	0	0	0	0	0	0	0	0	0	0	0	0	0	0	0	0	0	0	0	0	0	0	0	0	0	0	0	0	0	0
Otu0000620	0	0	1	0	1	3	2	0	0	1	0	0	0	1	1	3	0	1	0	1	0	0	0	0	1	0	1	4	0	1	0	0	0	0	0	0	0	0	0	1	1	0	0	0	0	0	0	0	0
Otu0000621	0	0	0	0	0	1	0	0	0	0	0	1	0	0	0	0	0	0	0	0	0	0	0	0	0	0	0	0	0	0	0	0	0	0	0	0	1	0	1	0	0	0	0	0	0	0	0	4	0
Otu0000622	0	0	0	0	0	0	0	0	0	0	0	0	0	0	0	0	0	0	0	0	0	0	0	0	0	0	0	0	0	0	0	0	0	0	0	0	0	0	0	0	0	0	0	0	0	0	0	0	0
Otu0000623	0	0	4	3	3	2	2	2	2	1	4	1	2	1	0	3	0	3	6	1	0	1	2	2	0	0	1	0	0	1	0	3	1	0	0	0	2	0	0	0	3	0	0	0	0	0	0	0	0
Otu0000624	0	0	0	0	0	0	0	0	0	0	0	0	0	0	0	0	0	0	0	0	0	0	0	0	0	0	0	0	0	0	0	0	0	0	0	0	0	0	0	0	0	0	0	0	0	0	0	0	0
Otu0000625	0	4	5	1	6	0	0	7	6	0	9	6	0	14	5	0	0	0	0	0	0	0	0	0	0	0	0	0	0	9	0	0	0	0	0	0	1	0	0	0	0	0	0	0	0	0	0	0	0
Otu0000626	4	1	0	2	2	2	0	2	0	0	1	5	0	1	0	0	1	4	4	6	3	2	1	2	0	3	1	0	0	0	0	1	0	0	0	3	0	0	0	0	1	0	1	0	0	1	0	0	0
Otu0000627	0	0	0	0	0	0	0	0	0	1	0	0	0	0	0	0	0	0	0	0	0	0	0	0	1	0	0	0	0	0	1	1	1	1	0	0	0	1	0	2	1	2	0	0	2	2	3	2	2
Otu0000628	0	0	0	0	0	0	0	0	0	0	0	0	0	0	0	0	0	0	0	0	0	0	0	0	0	0	0	0	0	0	0	0	0	0	0	0	0	0	0	0	0	0	0	0	0	0	0	0	0
Otu0000629	1	0	0	0	0	1	0	0	0	0	0	0	0	0	0	0	2	1	0	0	0	0	0	0	0	0	0	0	0	0	1	0	0	1	0	2	1	0	0	0	0	1	0	1	1	2	1	1	3
Otu0000630	0	0	3	0	0	0	0	0	4	0	0	0	1	0	0	0	0	0	0	0	0	0	0	0	0	0	0	0	0	0	0	0	0	0	0	0	0	1	0	0	0	4	4	0	0	0	0	0	11
Otu0000631	0	0	0	0	0	1	0	0	0	0	0	1	0	0	0	0	0	0	0	0	0	0	0	0	0	0	0	0	0	0	0	0	0	0	0	0	0	0	0	0	0	0	0	0	0	0	0	5	0
Otu0000632	0	0	1	1	2	0	0	7	9	1	0	2	0	3	2	0	0	0	0	0	0	0	0	0	0	0	0	0	0	5	0	0	0	0	0	0	0	0	0	0	0	0	1	0	1	0	0	0	0
Otu0000633	0	0	0	0	0	0	0	0	0	1	0	0	0	0	0	0	0	0	0	0	0	0	0	0	1	0	0	0	0	0	1	0	0	1	4	2	1	2	0	6	0	0	1	1	4	0	6	0	2
Otu0000634	0	0	0	0	0	0	0	0	0	0	0	0	0	0	0	0	0	0	0	0	0	0	0	0	0	0	0	0	0	0	0	0	0	0	0	0	0	0	0	0	0	0	0	0	0	0	0	0	0
Otu0000635	0	0	0	0	0	0	0	0	0	0	0	0	0	0	0	0	0	0	0	0	0	0	0	0	1	0	0	0	0	0	1	0	1	0	4	2	1	1	2	1	1	1	0	2	13	3	8	3	0
Otu0000636	0	8	6	0	4	0	0	2	2	0	0	0	8	0	1	0	0	0	0	0	0	0	0	0	0	0	0	0	1	2	0	5	0	0	0	0	3	1	0	0	0	0	0	0	0	2	0	0	0
Otu0000637	0	0	0	0	1	0	0	0	1	0	1	2	5	2	0	0	1	0	0	0	0	0	1	3	0	1	0	0	1	0	0	0	0	0	0	2	6	0	0	0	0	0	2	1	0	2	0	0	1
Otu0000638	0	0	0	0	0	0	0	0	0	0	0	0	0	0	0	0	0	0	0	0	0	0	0	0	0	0	0	0	0	0	0	0	0	0	0	0	2	0	0	0	0	0	0	0	0	0	0	0	0
Otu0000639	0	1	0	0	0	0	0	0	0	0	0	0	0	0	0	0	1	0	0	0	1	0	0	0	0	0	0	0	0	0	1	0	0	0	0	0	0	0	0	0	2	0	3	0	0	1	0	0	0
Otu0000640	0	3	5	0	13	5	4	1	3	0	7	0	0	22	0	0	0	0	0	0	0	0	0	0	0	0	0	0	0	2	0	0	0	0	0	0	13	1	0	0	0	0	0	1	0	1	0	0	0
Otu0000641	0	1	1	0	0	1	1	3	0	2	1	0	1	1	2	2	0	2	0	0	1	1	0	0	0	3	1	2	1	2	2	0	0	1	0	0	0	0	0	1	0	0	0	0	0	0	0	0	0
Otu0000642	0	2	2	4	1	0	0	2	4	2	0	12	0	0	0	3	1	0	0	1	0	0	0	0	0	0	0	1	0	0	0	0	1	0	0	1	3	4	0	0	0	0	0	2	0	3	0	0	0
Otu0000643	0	0	0	0	0	0	0	0	0	1	3	0	0	0	0	1	0	0	0	0	0	0	0	0	0	0	0	0	0	0	0	0	0	0	1	2	2	0	0	0	4	0	0	4	5	1	4	2	1
Otu0000644	0	0	0	0	0	0	0	0	0	0	0	0	0	0	0	0	0	0	0	0	0	0	0	0	0	0	0	0	0	0	0	1	0	0	0	1	0	0	1	0	0	0	0	0	0	0	0	1	1
Otu0000645	0	2	1	0	0	2	2	1	0	0	1	0	1	0	0	0	0	1	4	0	0	8	0	0	0	0	0	0	0	0	0	0	0	0	0	0	10	3	0	0	0	0	0	0	0	0	0	0	0
Otu0000646	0	2	0	1	3	0	0	2	0	0	4	1	0	1	1	0	1	1	3	4	1	1	1	3	0	0	0	0	2	1	1	1	2	2	0	0	1	3	0	1	2	0	0	0	0	0	0	0	0
Otu0000647	0	0	0	0	0	0	0	0	0	2	1	0	0	1	0	0	0	1	0	0	0	1	6	1	0	0	1	3	1	3	0	0	1	5	0	4	0	1	0	0	4	0	0	0	0	1	0	0	0
Otu0000648	0	0	0	0	0	0	0	0	0	0	0	0	1	0	0	0	0	0	0	0	0	0	0	0	0	0	0	0	0	0	0	0	0	0	0	0	0	0	0	0	0	0	0	0	0	0	0	0	0
Otu0000649	0	0	0	0	0	1	0	0	0	0	0	0	0	0	0	0	0	0	0	0	0	0	0	0	2	0	0	0	0	0	0	0	0	0	0	0	0	2	0	1	1	1	0	1	3	1	0	1	1
Otu0000650	0	0	5	0	0	0	0	24	19	0	0	0	0	3	0	0	0	0	0	0	0	0	0	0	0	0	0	0	0	0	0	3	0	0	0	0	2	1	0	0	0	0	0	0	0	0	0	0	0
Otu0000651	2	0	1	0	0	0	0	2	0	3	2	0	0	0	1	0	1	0	0	0	0	0	0	0	0	1	0	0	0	0	0	0	0	0	0	0	1	0	0	0	0	0	0	0	0	0	0	0	0
Otu0000652	2	2	0	2	1	1	1	0	0	0	3	3	0	1	2	8	2	1	3	3	1	8	0	1	0	1	1	2	1	1	0	0	4	2	0	0	1	0	0	0	1	0	2	0	0	0	0	0	0
Otu0000653	0	0	0	0	0	0	0	0	0	0	0	0	0	0	0	0	0	0	0	0	0	0	0	0	0	0	0	0	0	0	0	0	0	0	0	0	0	0	0	0	0	0	0	0	0	0	0	1	0
Otu0000654	0	0	0	0	0	1	0	0	0	0	0	0	0	0	0	0	0	0	0	0	0	0	0	0	2	0	0	0	0	0	0	1	1	1	2	1	0	0	1	1	1	2	5	4	5	0	2	0	3
Otu0000655	0	0	0	0	0	0	0	0	0	0	0	0	0	0	0	0	0	0	0	0	0	0	0	0	0	0	0	0	0	0	0	0	0	0	0	0	0	0	0	0	1	0	0	0	0	0	0	0	0
Otu0000656	2	3	0	0	0	2	1	0	0	7	0	0	2	0	1	0	4	4	2	4	3	1	2	6	1	1	6	1	2	1	1	0	1	0	0	0	0	0	0	0	1	0	0	0	0	0	0	0	0
Otu0000657	0	0	2	1	0	1	0	0	0	1	0	1	0	1	0	2	0	0	1	1	0	1	2	0	0	2	2	3	0	1	0	0	0	1	0	0	2	0	0	0	1	1	0	0	0	0	0	0	0
Otu0000658	0	0	3	0	9	2	5	2	0	2	5	0	0	4	0	0	0	5	5	5	6	0	0	1	0	1	0	0	0	7	0	0	0	0	3	0	0	0	0	0	0	0	0	0	0	0	0	0	0
Otu0000659	1	3	0	0	2	1	0	1	1	1	3	2	0	1	2	0	2	2	4	4	2	2	0	1	0	2	6	5	10	1	0	0	1	1	0	0	1	0	0	0	0	1	0	0	2	0	0	0	0
Otu0000660	0	0	0	0	1	0	0	0	0	0	0	0	0	0	0	0	0	0	0	0	0	0	0	0	0	0	0	0	0	0	2	2	2	0	1	4	0	2	2	3	0	2	0	1	0	1	0	1	1
Otu0000661	1	0	1	1	1	3	2	1	1	1	2	0	0	0	2	1	0	0	2	2	2	1	2	0	1	2	2	3	1	2	0	0	1	4	0	2	1	0	0	0	1	0	0	1	1	0	0	0	0
Otu0000662	0	0	0	0	0	0	0	0	0	0	0	0	0	0	0	0	0	0	0	0	0	0	0	0	0	0	0	0	0	0	0	0	0	0	0	0	0	0	0	0	0	0	0	0	0	0	0	0	0
Otu0000663	0	0	0	0	0	1	0	0	0	0	0	0	0	0	0	0	0	0	0	0	0	0	0	0	0	0	0	0	0	0	0	2	0	0	0	0	0	0	0	0	0	0	0	0	0	0	0	6	0
Otu0000664	0	7	7	1	1	0	2	7	8	0	0	0	14	2	4	0	0	0	0	0	0	0	0	0	0	0	0	0	0	0	0	1	0	0	0	0	0	4	0	0	0	0	5	0	0	2	0	0	0
Otu0000665	0	0	1	0	0	0	0	0	0	0	0	0	1	0	0	0	0	0	0	0	0	0	0	0	2	0	0	0	0	0	0	0	1	0	2	0	0	0	1	1	1	3	1	1	1	0	0	1	3
Otu0000666	1	0	3	0	3	0	4	0	1	0	2	5	0	1	0	1	1	3	3	1	3	1	1	3	0	1	1	0	0	0	1	0	4	0	0	0	1	0	1	0	2	0	0	0	0	0	1	0	0
Otu0000667	3	1	4	9	3	1	0	2	4	1	0	13	0	0	3	0	0	1	1	1	0	1	0	0	0	1	0	0	0	0	0	0	0	0	0	0	3	0	0	3	0	0	0	1	0	0	0	0	0
Otu0000668	1	0	0	3	0	2	1	3	0	0	0	1	0	0	1	0	1	1	1	3	2	0	1	1	0	2	9	4	2	1	0	0	0	1	0	0	0	0	0	0	1	0	1	0	0	0	0	0	0
Otu0000669	0	0	0	0	0	0	0	0	0	0	0	0	0	0	0	0	0	0	0	0	0	0	0	0	0	0	0	0	0	0	0	0	0	0	0	0	0	0	0	0	0	0	0	0	0	0	0	0	0
Otu0000670	0	0	0	0	0	0	0	0	0	0	0	0	0	0	0	0	0	0	0	0	0	0	0	0	0	0	0	0	0	0	0	3	0	0	0	0	0	0	0	0	0	0	11	0	0	0	0	0	6
Otu0000671	0	1	1	0	0	0	0	0	0	0	0	0	18	0	0	0	0	0	0	0	0	0	1	0	0	0	0	0	0	0	1	4	2	0	0	0	2	0	0	0	0	0	6	2	0	1	0	0	0
Otu0000672	0	1	6	0	0	0	0	31	24	0	0	0	3	5	0	0	0	0	0	0	0	0	0	0	0	0	0	0	0	0	0	4	0	0	0	0	2	0	0	0	0	0	0	0	0	0	0	0	0
Otu0000673	0	0	0	0	0	0	0	0	0	0	0	0	0	0	0	0	0	0	0	0	0	0	0	0	0	2	0	0	0	0	0	1	0	1	0	0	0	1	0	7	0	0	0	3	0	0	0	2	0
Otu0000674	1	1	1	0	1	0	2	0	0	3	0	1	0	1	6	2	4	1	0	0	0	4	1	1	0	2	2	3	2	1	0	0	0	2	0	0	0	0	1	0	1	2	0	0	0	0	0	0	0
Otu0000675	0	1	2	0	0	1	2	0	1	2	1	1	0	0	2	0	1	1	2	0	3	3	7	1	0	2	0	2	0	0	0	0	1	3	0	3	0	0	0	0	0	0	0	0	0	0	0	0	0
Otu0000676	2	1	2	6	1	0	0	0	0	1	0	6	0	0	1	5	1	0	0	1	0	4	0	0	1	0	1	0	0	1	0	0	0	0	0	1	3	1	0	0	1	1	0	0	0	0	1	0	0
Otu0000677	1	0	3	2	0	1	1	0	3	1	2	0	0	3	0	0	1	1	0	2	3	1	0	3	0	0	1	0	6	0	0	1	0	1	0	0	0	0	0	0	1	0	0	0	0	0	0	0	0
Otu0000678	0	0	1	1	1	0	0	0	0	1	1	0	0	0	1	1	0	1	0	0	0	0	0	0	0	0	0	0	0	0	2	1	1	0	0	0	0	0	0	0	0	0	0	0	1	0	0	1	0
Otu0000679	0	0	0	0	0	5	5	0	2	0	0	1	0	0	0	1	0	0	0	3	1	0	4	1	0	4	6	10	3	1	0	0	0	2	0	0	0	0	0	0	0	0	0	1	1	0	1	0	0
Otu0000680	0	2	0	1	1	0	0	0	1	1	0	1	0	1	0	1	0	1	0	1	0	1	0	0	0	0	0	0	0	0	0	0	1	0	0	0	0	0	0	0	1	0	0	0	0	0	0	0	0
Otu0000681	0	0	0	0	0	0	0	0	0	0	0	0	0	0	0	0	0	0	0	0	0	0	0	0	0	0	0	0	0	0	0	0	0	0	0	0	0	0	0	0	0	0	0	0	0	0	0	0	0
Otu0000682	1	0	0	0	0	0	0	0	0	2	0	1	0	1	2	1	3	1	0	0	1	0	2	0	0	2	1	1	0	0	0	0	0	0	0	1	1	0	0	0	2	1	0	0	0	0	0	0	0
Otu0000683	1	4	1	0	4	1	3	0	0	0	2	3	0	1	0	0	0	1	0	4	1	5	5	1	0	3	4	2	0	0	0	0	2	0	0	2	1	0	0	1	2	0	0	0	1	0	0	0	0
Otu0000684	0	0	0	0	0	0	0	0	0	0	0	0	0	0	0	0	0	0	0	0	0	0	0	0	0	0	0	0	0	0	0	0	0	0	0	0	0	0	0	0	0	0	0	0	0	0	0	0	0
Otu0000685	1	3	1	0	1	0	2	0	1	2	0	0	0	0	0	5	2	2	1	0	1	0	1	1	0	3	2	1	1	0	1	0	2	0	0	1	0	0	0	0	0	0	0	3	0	0	0	0	0
Otu0000686	0	0	5	0	8	2	0	8	9	0	7	0	3	6	1	0	0	0	0	0	0	0	0	0	0	0	0	0	0	4	0	0	0	0	5	0	1	0	0	0	0	0	1	0	0	1	0	0	0
Otu0000687	0	1	6	0	0	1	0	0	1	0	0	2	1	1	0	1	1	6	6	1	6	5	0	5	0	1	0	1	0	0	0	0	0	2	2	0	0	0	0	1	3	0	0	0	0	0	0	0	0
Otu0000688	0	5	4	1	13	0	1	8	5	0	5	0	1	14	6	0	0	0	0	0	0	0	0	0	0	0	0	0	0	5	0	1	0	0	1	0	4	1	0	0	0	0	0	0	0	0	2	0	0
Otu0000689	0	0	0	0	0	0	0	0	0	0	0	0	0	0	0	0	0	0	0	0	0	0	0	0	0	0	0	0	0	0	0	0	0	0	0	3	1	4	6	1	0	0	0	0	3	1	5	1	0
Otu0000690	1	0	0	0	3	6	1	0	2	0	1	3	0	0	4	0	0	2	2	0	0	2	1	0	1	1	1	2	2	3	0	0	1	0	0	0	0	0	0	1	0	1	0	1	0	0	0	0	0
Otu0000691	0	1	0	0	0	4	2	3	0	3	1	0	1	0	0	0	2	2	1	4	3	1	4	2	1	3	1	1	1	0	0	0	1	2	0	4	0	0	0	0	2	0	0	0	0	1	0	0	0
Otu0000692	0	1	3	2	0	2	0	0	1	0	1	2	0	0	1	0	0	1	1	1	1	12	0	1	1	1	0	2	3	0	0	0	0	1	0	0	1	1	0	0	0	1	0	0	0	1	2	0	0
Otu0000693	0	0	0	0	0	0	0	0	0	0	0	0	0	0	0	0	0	0	0	0	0	0	0	0	0	0	0	0	0	0	0	0	0	1	0	0	0	0	0	0	0	0	1	0	0	0	0	0	0
Otu0000694	0	0	0	0	0	0	0	0	0	1	0	0	0	0	0	0	0	0	0	0	0	0	0	0	1	0	0	0	0	0	0	0	0	0	0	0	1	0	0	2	0	1	3	3	3	2	1	2	2
Otu0000695	0	0	0	0	0	0	0	0	0	0	0	0	0	0	0	0	0	0	0	0	0	0	0	0	0	0	0	0	0	0	0	0	0	0	0	0	0	0	0	0	1	2	0	0	0	0	0	0	0
Otu0000696	0	1	1	0	0	0	0	33	21	0	0	0	0	3	0	1	0	0	0	0	0	0	0	0	0	0	0	0	0	0	0	1	0	0	1	0	5	0	0	0	0	0	0	0	0	0	0	0	0
Otu0000697	3	0	4	0	3	3	4	0	3	3	5	0	0	1	3	6	2	1	3	0	5	0	1	11	0	0	1	1	2	4	0	0	0	0	0	0	0	0	0	1	0	1	0	2	1	0	0	0	0
Otu0000698	0	5	2	0	1	2	0	1	0	0	2	0	0	1	1	2	1	1	1	1	1	2	1	0	0	2	1	1	0	0	1	0	2	1	0	3	1	0	0	0	2	1	0	0	0	0	0	0	0
Otu0000699	0	5	1	0	0	0	1	0	0	3	1	2	1	0	0	2	0	1	3	2	1	0	2	1	1	1	3	1	1	1	0	1	1	2	0	0	0	1	0	0	1	0	0	0	0	0	0	0	1
Otu0000700	0	0	0	0	0	1	0	0	0	1	0	0	0	0	0	0	0	0	0	0	0	0	0	0	2	0	0	0	0	0	0	0	0	0	0	0	0	0	0	0	0	0	0	0	0	0	0	2	0
Otu0000701	0	2	2	0	4	5	0	0	1	3	1	1	3	1	0	0	0	2	3	0	3	6	0	1	0	2	1	1	1	3	0	0	0	2	0	0	1	0	0	0	0	0	0	0	0	0	1	0	0
Otu0000702	0	0	0	0	0	0	0	0	0	0	1	0	0	0	0	0	0	0	0	0	0	0	0	0	0	0	0	0	0	0	0	0	0	0	0	0	1	0	0	0	0	0	0	0	0	1	0	5	0
Otu0000703	0	3	7	0	3	0	0	22	12	0	2	0	10	3	1	0	0	0	0	0	0	0	0	0	0	0	0	0	0	3	2	0	0	0	0	0	2	1	0	0	0	0	2	0	0	2	1	0	0
Otu0000704	0	0	0	0	0	0	0	0	0	0	0	0	1	0	0	0	1	2	0	0	0	0	0	0	0	0	0	0	0	0	0	1	2	2	0	0	1	0	1	1	0	0	0	2	0	1	0	0	1
Otu0000705	0	0	0	0	0	1	1	0	0	0	0	0	0	0	0	0	0	0	0	0	0	0	0	0	1	0	0	0	0	0	0	0	0	0	0	0	0	9	1	0	0	0	1	0	5	3	4	0	1
Otu0000706	0	0	0	0	0	0	0	0	0	0	0	0	0	0	0	0	0	0	0	0	0	0	0	0	0	0	0	0	0	0	0	0	0	0	1	4	2	1	1	3	0	1	1	2	6	3	2	0	3
Otu0000707	1	2	0	0	1	8	3	1	0	2	2	0	1	1	2	0	4	2	1	2	7	0	2	5	0	2	2	3	1	0	0	0	0	0	0	0	0	0	0	0	0	0	0	0	0	1	0	0	0
Otu0000708	3	2	1	2	1	1	1	0	2	3	0	0	2	0	1	1	5	1	0	1	1	2	2	1	0	3	0	2	1	0	0	0	0	2	0	0	0	0	0	4	1	0	0	0	0	0	0	0	0
Otu0000709	0	0	0	0	0	0	0	0	0	0	0	0	0	0	0	0	0	0	0	0	0	0	0	0	0	0	0	0	0	0	0	0	0	0	0	0	0	0	0	0	0	0	0	0	0	0	0	0	0
Otu0000710	0	0	0	0	0	0	0	0	0	0	0	0	1	0	0	0	0	1	0	0	0	0	0	0	2	0	0	0	0	0	0	0	0	0	1	1	0	3	0	1	0	0	3	4	1	1	0	3	3
Otu0000711	1	2	5	0	1	1	3	2	0	1	3	0	1	0	0	2	1	0	0	0	1	4	1	3	0	0	1	0	0	0	1	1	0	0	0	1	4	2	0	0	1	0	2	0	0	2	0	0	0
Otu0000712	1	0	0	0	0	0	0	0	0	1	0	0	3	0	0	0	0	0	0	0	0	0	0	0	0	0	0	0	0	0	8	1	4	1	1	0	0	0	9	3	0	0	0	1	0	2	0	0	0
Otu0000713	0	2	0	0	0	1	1	0	0	1	2	0	0	0	1	0	5	1	0	1	1	2	1	3	0	1	0	0	3	0	0	0	2	0	0	1	0	0	0	0	1	0	1	0	0	0	0	0	0
Otu0000714	1	0	0	0	0	0	0	0	0	0	0	0	0	0	0	0	0	0	0	0	0	0	0	0	3	0	0	0	0	0	0	0	0	1	0	5	1	0	1	4	0	0	0	1	2	5	4	2	0
Otu0000715	0	0	2	0	5	2	2	9	15	0	1	0	1	6	3	0	0	0	0	0	0	0	0	1	0	0	0	0	0	4	0	0	0	0	0	0	1	0	0	0	0	0	1	0	1	0	0	0	0
Otu0000716	0	1	2	1	0	0	1	3	6	0	1	2	0	2	1	0	1	1	0	1	0	2	1	1	0	0	0	0	1	0	0	1	0	0	0	0	2	0	0	1	0	0	0	0	0	0	0	0	0
Otu0000717	0	1	1	0	3	2	9	0	3	7	0	2	0	0	2	0	5	0	0	1	0	0	0	0	0	0	0	2	0	1	0	1	0	1	3	0	0	0	0	0	0	0	1	0	3	0	0	0	0
Otu0000718	0	0	0	0	0	0	0	0	0	0	0	0	0	0	0	0	0	0	0	0	0	0	0	0	0	0	0	0	0	0	0	0	0	0	0	0	0	0	1	0	0	0	0	0	0	0	0	8	0
Otu0000719	1	1	0	0	1	0	3	0	0	0	2	0	0	0	0	0	1	2	1	0	0	2	0	0	1	0	3	0	2	0	0	0	0	1	0	0	0	0	0	0	0	1	0	0	0	0	0	0	0
Otu0000720	0	4	1	0	2	0	0	0	1	2	3	0	0	0	1	0	1	4	6	4	0	11	0	0	0	0	0	1	1	1	0	0	0	0	0	0	0	0	0	0	0	0	0	0	0	0	0	0	0
Otu0000721	0	0	0	0	0	0	0	0	0	0	0	0	0	0	0	0	0	0	0	0	0	0	0	0	0	0	0	0	0	0	0	0	0	0	0	0	0	0	0	0	0	0	0	0	0	0	0	0	0
Otu0000722	1	0	0	0	2	2	1	0	0	3	1	0	0	0	0	0	1	1	3	1	5	0	2	1	1	0	1	2	0	1	0	0	1	4	0	2	0	0	0	0	1	1	0	0	0	0	0	0	0
Otu0000723	0	0	0	0	0	0	0	0	0	0	0	0	0	0	0	0	0	0	0	0	0	0	0	0	0	0	0	0	0	0	1	1	4	0	0	1	0	1	4	4	0	1	0	1	0	1	0	1	3
Otu0000724	0	0	0	0	1	0	0	0	0	0	1	0	0	0	0	0	0	2	0	0	0	0	0	0	0	0	0	1	0	0	0	0	0	0	0	0	0	0	0	0	0	0	0	0	0	0	0	0	0
Otu0000725	1	3	0	1	0	2	0	1	0	0	0	4	0	0	1	1	1	1	3	0	2	12	1	1	0	5	3	4	0	0	0	0	1	1	0	0	1	0	0	0	1	0	0	0	0	0	0	0	0
Otu0000726	1	0	0	0	1	0	0	0	0	0	0	0	0	0	1	2	0	0	0	1	1	1	0	1	0	0	2	1	1	0	0	0	0	2	0	2	1	0	0	0	0	1	0	0	0	0	0	0	0
Otu0000727	0	0	0	0	0	0	0	0	0	0	0	0	1	0	0	0	0	0	0	0	0	0	0	0	1	0	0	0	0	0	0	0	2	0	1	0	0	0	0	1	0	3	1	2	2	0	0	1	4
Otu0000728	0	5	2	0	2	1	2	0	0	8	2	0	0	0	2	3	0	1	3	4	2	3	0	0	1	0	1	5	1	0	0	0	0	1	0	0	0	0	0	0	1	0	0	0	0	0	0	0	0
Otu0000729	0	2	6	0	6	1	2	6	7	0	4	0	1	4	0	0	0	0	0	0	0	0	0	0	0	0	0	0	0	11	0	1	0	0	2	0	2	2	0	0	0	0	0	0	0	2	0	0	0
Otu0000730	3	3	2	0	0	9	1	1	1	3	3	1	1	0	2	2	0	2	2	4	1	6	0	2	0	2	0	0	0	1	0	0	1	1	0	0	1	0	0	0	2	0	1	0	0	0	0	0	0
Otu0000731	2	1	0	3	1	4	2	0	0	0	1	1	0	0	4	1	4	1	2	2	3	1	1	0	0	1	1	1	1	1	0	1	1	0	1	1	0	1	0	0	2	0	0	1	1	0	0	0	0
Otu0000732	0	0	0	0	0	0	0	0	0	0	0	0	0	0	0	0	0	0	0	0	0	0	0	0	0	0	0	0	0	0	3	1	7	0	0	0	0	2	16	0	0	0	3	0	0	0	0	1	0
Otu0000733	0	2	0	8	0	0	0	2	5	0	0	5	2	0	1	0	0	0	1	0	0	1	0	0	0	2	0	0	2	0	1	1	0	0	0	0	3	0	0	0	0	0	1	2	0	3	0	0	0
Otu0000734	0	0	0	0	0	0	0	0	0	0	0	0	1	0	0	0	0	0	0	0	0	0	0	0	1	0	0	0	0	0	0	0	1	0	0	1	0	0	0	1	2	3	1	1	3	0	1	0	5
Otu0000735	1	0	0	1	0	1	0	1	0	2	0	1	1	0	1	0	1	1	4	7	1	1	0	1	0	5	3	3	2	0	0	0	0	2	0	3	0	0	0	0	0	0	0	0	0	0	0	0	0
Otu0000736	0	1	0	0	1	2	0	0	0	3	1	0	0	2	0	1	1	1	4	3	1	1	0	1	0	1	0	2	0	0	2	0	0	1	0	0	0	0	0	0	0	0	0	1	0	0	0	0	0
Otu0000737	0	0	0	0	0	1	0	0	0	0	0	0	0	0	0	0	0	0	0	0	0	0	0	0	0	0	0	0	0	0	0	0	0	0	0	0	0	0	0	0	0	0	0	0	2	1	0	8	0
Otu0000738	0	0	0	0	0	0	0	0	0	0	0	0	0	0	0	0	0	0	0	0	0	0	0	0	0	0	0	0	0	0	0	0	0	0	0	0	0	0	0	0	0	0	0	0	0	0	0	0	0
Otu0000739	0	0	0	0	1	0	1	1	0	1	0	0	0	1	0	0	1	0	2	1	0	1	0	0	0	2	2	0	0	0	0	0	0	0	0	0	0	0	0	0	2	0	0	0	0	0	0	0	0
Otu0000740	0	0	0	0	0	0	0	0	0	0	0	0	1	0	0	0	0	0	0	0	0	0	0	0	0	0	0	0	0	0	2	3	2	0	0	0	0	1	3	0	0	0	0	0	1	0	0	1	0
Otu0000741	3	0	2	0	2	1	2	0	2	0	2	1	2	1	2	0	2	5	3	2	2	0	0	3	0	0	0	2	1	0	0	1	1	0	0	0	0	0	0	2	0	1	0	1	0	1	0	0	0
Otu0000742	2	2	1	3	1	1	0	2	0	0	2	3	1	0	2	2	0	2	1	1	1	1	0	1	1	2	0	0	2	1	0	0	0	1	0	0	2	0	0	0	1	3	0	1	0	0	0	0	0
Otu0000743	0	0	0	0	0	0	0	0	0	0	0	0	0	0	0	0	1	0	0	0	0	0	0	0	2	0	0	0	0	0	1	1	1	1	1	2	0	0	3	0	0	0	0	0	0	0	0	4	1
Otu0000744	0	1	1	0	2	7	2	0	1	0	3	0	0	2	0	1	1	1	1	1	3	0	3	0	1	0	3	4	0	0	0	0	1	0	2	0	0	1	0	0	1	0	0	0	1	0	0	0	0
Otu0000745	3	1	1	1	1	0	3	0	1	5	1	3	0	0	0	0	1	7	0	2	3	3	1	1	0	1	0	0	3	3	0	0	0	1	0	0	1	0	0	0	0	0	0	1	0	2	0	0	0
Otu0000746	0	4	7	0	0	0	1	7	4	0	1	2	2	0	0	0	0	0	0	0	0	0	0	0	0	0	0	0	0	3	0	2	0	0	0	0	7	3	0	0	0	0	2	0	0	2	0	0	0
Otu0000747	0	0	0	0	0	0	0	19	26	0	0	0	1	1	0	0	0	0	0	0	0	0	0	0	0	0	0	0	0	0	0	0	0	0	1	0	5	1	0	0	0	0	0	0	1	1	0	0	0
Otu0000748	0	0	0	0	0	1	0	0	0	0	0	0	0	0	0	0	0	1	0	0	0	0	0	0	1	0	0	0	0	0	0	0	0	0	0	0	0	0	0	0	0	0	0	0	0	0	0	3	0
Otu0000749	0	0	0	0	0	0	0	0	0	0	4	0	1	0	1	0	0	0	0	0	0	0	0	0	0	0	0	0	0	0	0	0	0	0	0	0	0	0	0	0	0	0	0	0	0	1	1	0	0
Otu0000750	0	3	3	1	5	1	0	4	12	0	5	2	1	6	6	0	2	0	0	2	0	0	0	2	0	0	0	1	0	4	0	1	0	0	0	0	3	0	0	0	0	0	1	0	0	0	0	0	0
Otu0000751	0	0	0	0	1	0	0	0	0	0	0	0	0	1	0	1	0	0	1	0	1	1	6	0	0	2	4	3	1	0	0	0	0	5	0	1	0	0	0	0	0	0	0	0	0	0	0	0	0
Otu0000752	0	1	2	1	0	1	0	0	0	0	0	0	6	0	0	0	0	0	1	0	0	0	0	0	1	0	0	1	0	0	0	4	0	1	0	0	0	0	0	0	0	0	0	2	0	1	0	0	0
Otu0000753	1	2	2	0	0	2	0	0	0	1	0	2	0	1	2	2	0	0	3	4	1	0	0	1	0	2	3	4	1	1	0	0	2	1	0	0	0	0	0	0	1	0	0	0	1	0	0	0	0
Otu0000754	3	2	1	0	0	0	1	3	0	0	2	1	0	1	1	0	0	0	1	1	0	0	1	2	0	1	2	2	0	0	1	0	1	0	0	1	0	0	0	0	2	0	0	0	0	0	0	0	0
Otu0000755	3	1	2	1	1	1	1	2	0	1	3	0	1	0	2	0	0	1	3	2	1	2	3	2	0	2	0	2	1	1	0	0	2	1	0	1	2	0	0	0	0	1	0	0	0	0	0	0	0
Otu0000756	1	0	0	1	0	0	0	0	0	1	0	0	0	0	0	0	0	0	0	0	0	0	0	0	3	0	0	0	0	0	1	0	0	0	2	1	2	1	0	3	0	0	1	2	6	4	1	0	0
Otu0000757	0	0	0	0	0	0	0	0	0	0	0	0	0	0	0	0	0	0	0	0	0	0	0	0	0	0	0	0	0	0	0	0	0	0	0	0	0	0	0	0	0	0	0	0	0	0	0	0	0
Otu0000758	0	0	0	0	0	0	0	0	0	0	0	0	0	0	0	0	0	0	0	0	0	0	0	0	0	0	0	0	0	0	0	0	0	0	0	0	0	0	0	0	0	0	0	0	0	0	0	0	0
Otu0000759	0	0	0	0	0	0	0	0	0	0	1	0	0	0	0	1	0	0	1	0	0	1	0	0	0	0	0	0	0	0	0	0	0	0	0	0	2	0	0	0	1	0	0	0	0	0	0	0	0
Otu0000760	0	0	0	0	0	0	0	0	0	0	0	0	0	0	0	0	0	0	0	0	0	0	0	0	0	0	0	0	0	0	0	0	3	0	1	3	0	3	3	3	0	0	3	1	0	0	0	3	2
Otu0000761	0	0	0	0	0	0	0	0	0	0	0	0	0	0	0	0	0	0	0	0	0	0	0	0	0	0	0	0	0	0	0	0	0	0	0	0	0	0	0	0	0	0	0	0	0	0	0	0	0
Otu0000762	1	1	0	0	1	0	1	0	0	0	0	0	0	0	0	0	1	0	2	0	2	0	0	1	1	0	0	1	1	3	0	0	1	2	3	0	0	0	0	0	1	1	0	0	0	0	0	0	0
Otu0000763	0	0	0	0	0	1	0	0	1	0	0	0	1	0	0	0	0	0	0	0	0	0	0	0	0	0	0	0	0	0	0	4	1	0	0	3	0	1	1	4	0	0	4	1	0	1	2	0	1
Otu0000764	0	0	0	1	0	0	0	0	0	0	0	0	0	0	0	0	0	0	0	0	0	0	0	0	0	0	0	0	0	0	2	0	0	0	2	0	0	1	1	2	1	1	3	2	1	0	0	0	1
Otu0000765	0	2	1	1	0	3	0	0	1	2	1	1	0	0	2	2	1	0	4	2	2	3	1	2	0	5	1	1	1	0	0	0	0	0	0	1	1	0	0	0	3	0	0	0	0	0	0	0	0
Otu0000766	0	1	5	7	1	0	0	4	7	0	4	6	1	2	1	0	1	0	0	0	0	0	0	1	0	0	0	0	0	2	0	0	0	0	3	0	0	1	0	0	0	0	0	0	0	0	0	0	0
Otu0000767	0	4	5	0	1	1	1	10	11	0	1	0	10	3	1	0	0	0	0	0	0	0	0	0	0	0	0	0	0	5	0	1	0	0	1	0	3	1	0	0	0	0	1	0	0	0	0	0	0
Otu0000768	0	0	0	0	0	0	0	0	0	0	0	1	0	0	0	0	0	0	0	0	0	0	0	0	0	0	0	0	0	0	0	0	0	0	0	0	0	0	0	0	0	0	0	0	0	0	0	4	0
Otu0000769	0	1	0	28	1	0	0	0	0	1	0	0	0	0	10	0	0	0	0	0	0	0	0	0	0	0	0	0	2	0	0	0	1	0	1	1	2	0	0	0	0	0	0	0	0	3	1	0	0
Otu0000770	0	0	0	0	0	0	0	0	0	0	1	0	1	0	1	0	0	0	0	0	0	0	0	0	0	0	0	0	0	0	0	0	0	0	0	1	1	18	0	0	0	0	1	1	0	2	0	0	0
Otu0000771	0	1	4	1	0	0	1	12	10	0	0	4	1	2	0	0	0	0	0	0	0	0	0	0	0	2	0	0	0	3	0	0	0	0	2	0	1	0	0	0	0	0	0	0	0	0	0	0	0
Otu0000772	3	0	0	0	0	0	0	0	2	0	2	1	0	0	1	0	0	0	0	0	0	0	0	0	0	0	0	0	0	0	0	1	0	0	1	0	1	0	0	0	0	0	0	0	0	0	0	0	0
Otu0000773	0	0	0	0	0	0	0	0	0	0	0	0	0	0	0	0	0	0	0	0	0	0	0	0	0	0	0	0	0	0	0	1	1	0	0	0	0	2	0	5	0	0	0	0	2	1	1	0	4
Otu0000774	0	0	0	0	0	0	0	0	0	0	1	0	0	0	0	0	0	0	0	0	0	0	0	0	0	0	0	0	0	0	0	0	0	0	0	0	0	0	0	0	0	0	0	0	0	0	0	0	0
Otu0000775	1	2	1	7	1	0	1	2	1	0	1	4	1	1	1	3	0	0	2	1	7	3	0	5	1	0	2	0	3	0	0	0	0	0	0	1	2	1	0	0	1	0	0	1	0	0	0	0	0
Otu0000776	1	0	0	0	0	2	8	0	0	0	0	0	0	0	0	0	0	1	1	3	0	0	2	0	0	3	5	4	0	0	1	0	0	1	0	0	0	0	1	0	0	0	0	0	0	0	0	0	1
Otu0000777	0	0	0	0	0	0	0	0	0	0	0	0	1	0	0	0	0	0	0	0	0	0	0	0	0	0	0	0	0	0	0	0	0	0	0	0	0	0	0	0	0	0	0	0	0	0	0	0	0
Otu0000778	0	0	0	0	0	0	0	0	0	0	0	0	0	0	0	0	0	0	0	0	0	0	0	0	0	0	0	0	0	0	0	0	0	0	0	0	0	0	0	0	0	0	0	0	0	0	0	0	0
Otu0000779	0	2	1	0	2	0	3	0	0	0	1	0	0	1	1	3	2	2	2	0	5	3	1	1	1	1	1	0	0	0	0	0	2	0	1	1	0	0	0	0	1	0	0	1	0	1	0	1	0
Otu0000780	0	0	0	0	0	0	0	0	0	0	0	0	0	0	0	0	0	0	0	0	0	0	0	0	4	0	0	0	0	0	1	2	2	0	7	0	0	0	1	3	0	0	0	2	0	1	2	2	0
Otu0000781	1	1	0	2	0	0	1	4	3	0	0	4	2	0	0	1	0	1	2	3	1	2	1	1	0	0	1	0	3	1	1	0	1	0	0	0	0	2	0	0	2	3	1	2	0	0	0	0	0
Otu0000782	0	0	0	0	0	0	0	0	0	0	0	0	1	0	0	0	0	0	0	0	0	0	0	0	0	0	0	0	0	0	0	2	2	0	2	2	1	0	2	4	0	0	1	1	1	0	0	1	4
Otu0000783	3	2	0	1	1	0	1	1	1	1	1	0	4	2	4	0	0	3	2	1	2	0	0	3	0	0	0	0	4	0	1	0	2	0	0	0	1	0	1	0	2	0	0	0	0	0	1	0	0
Otu0000784	4	0	0	0	0	1	0	0	1	2	0	0	1	0	0	1	0	0	0	0	0	1	1	0	0	0	0	3	0	0	0	0	1	1	0	2	5	1	0	0	2	0	1	0	0	1	0	0	0
Otu0000785	0	0	0	0	0	0	0	0	0	0	0	0	0	0	0	0	0	0	0	0	0	0	0	0	0	0	0	0	0	0	0	0	1	0	0	0	0	0	0	0	0	0	2	0	0	0	0	0	0
Otu0000786	0	0	1	0	0	1	1	0	0	0	1	0	0	0	0	1	2	1	3	1	2	9	1	1	0	0	4	3	4	1	1	0	0	0	0	0	0	0	0	1	1	0	0	0	0	0	0	0	0
Otu0000787	1	0	2	0	0	0	0	0	0	4	0	0	2	0	0	3	1	4	4	3	2	0	1	1	1	2	0	0	0	0	0	0	0	1	1	1	0	0	0	1	0	1	0	0	0	1	0	0	0
Otu0000788	0	3	0	1	0	2	0	0	0	0	0	5	0	3	1	1	2	1	0	0	2	2	1	3	0	1	1	0	4	1	0	0	1	0	0	1	0	0	0	0	0	0	0	0	0	0	0	0	0
Otu0000789	0	0	0	0	0	1	0	0	0	0	0	0	0	0	0	0	0	0	0	0	0	0	0	0	0	0	0	0	0	0	0	1	0	0	0	0	0	0	0	0	0	0	0	0	0	0	0	3	0
Otu0000790	2	0	0	0	0	0	0	0	0	0	0	0	0	0	0	0	0	0	0	0	0	0	0	0	3	0	0	0	2	0	2	0	0	1	0	4	0	2	5	4	0	6	0	4	2	1	2	0	0
Otu0000791	0	0	0	0	0	0	0	0	0	0	4	0	0	0	1	0	0	1	0	0	0	0	0	0	2	0	0	0	0	0	0	0	0	2	3	1	0	0	0	2	0	4	0	7	1	0	0	3	0
Otu0000792	0	0	0	0	0	0	0	0	0	0	0	0	0	0	0	0	0	0	0	0	0	0	0	0	0	0	0	0	0	0	0	0	0	0	0	0	0	0	0	0	0	0	0	0	0	1	0	2	0
Otu0000793	0	5	9	1	6	0	0	4	5	0	3	1	5	10	7	0	0	0	0	0	0	0	0	0	0	0	0	0	0	3	0	0	0	0	1	0	5	0	0	0	0	0	0	0	0	1	0	0	0
Otu0000794	2	0	0	0	0	0	0	0	0	0	0	0	0	0	0	0	0	0	0	0	0	0	0	0	1	0	0	0	0	0	2	4	1	0	0	0	0	4	1	0	0	2	2	3	0	1	0	3	2
Otu0000795	2	0	0	0	0	0	0	2	1	0	0	3	0	0	0	0	0	0	1	1	16	1	2	16	0	0	0	0	3	0	0	0	0	1	0	0	0	0	0	0	2	0	0	0	0	0	0	0	0
Otu0000796	0	0	0	0	0	0	0	0	0	0	0	0	0	0	0	0	0	0	0	0	0	0	0	0	0	0	0	0	0	0	0	0	0	0	0	0	0	0	0	0	0	0	0	1	0	0	0	4	0
Otu0000797	0	1	0	0	0	0	1	2	0	4	1	1	0	1	1	1	0	1	2	1	0	1	1	2	0	3	3	1	2	0	0	0	1	0	0	0	1	0	0	0	1	1	0	0	0	0	0	0	0
Otu0000798	0	0	0	0	0	0	0	0	0	0	0	0	1	0	0	0	0	0	0	0	0	0	0	0	0	0	0	0	0	0	0	0	1	0	0	1	1	0	0	0	0	1	0	1	1	0	0	2	2
Otu0000799	0	0	0	0	0	0	0	0	0	0	0	0	0	0	0	0	0	0	0	0	0	0	0	0	1	0	0	0	0	0	1	0	0	2	6	2	1	0	0	1	2	0	0	1	4	5	8	0	0
Otu0000800	1	1	1	0	3	0	0	0	1	5	0	2	0	2	1	3	4	4	0	0	1	0	3	0	0	1	1	0	1	1	1	0	0	1	1	1	0	0	0	0	0	0	0	0	1	0	0	0	0
Otu0000801	0	0	1	3	1	1	0	0	0	1	0	0	0	0	0	0	0	0	1	1	0	0	0	0	0	0	2	0	0	0	0	0	0	1	0	0	0	0	0	0	0	0	0	0	0	0	0	1	0
Otu0000802	0	1	0	1	1	0	0	0	4	0	3	0	1	1	2	0	0	1	0	0	2	1	0	2	0	1	0	0	0	0	0	0	0	0	0	0	2	0	0	0	0	0	0	0	0	0	0	0	0
Otu0000803	0	0	0	0	0	0	0	0	0	0	0	0	1	0	0	0	0	0	0	0	0	0	0	0	0	0	0	0	0	0	0	0	0	0	0	0	1	0	0	0	0	0	0	0	0	0	0	0	0
Otu0000804	0	2	2	0	0	0	0	3	3	0	0	0	0	0	0	1	0	3	0	0	0	5	0	0	0	1	2	2	0	0	0	1	0	1	0	0	11	0	0	1	1	0	1	0	0	5	0	0	0
Otu0000805	3	0	0	0	1	1	1	0	0	1	2	0	1	1	0	0	2	3	2	0	6	0	2	2	1	1	2	1	1	0	0	0	2	0	0	0	1	0	0	2	2	0	0	0	0	0	0	0	0
Otu0000806	0	1	1	0	0	0	0	0	0	0	0	0	0	0	0	0	0	1	1	0	0	0	0	0	0	0	0	0	0	1	0	0	0	0	1	0	0	0	0	0	0	0	0	0	0	0	0	0	0
Otu0000807	1	1	1	0	1	0	0	1	0	3	2	0	0	1	2	0	1	1	2	0	1	2	0	2	0	2	0	2	1	0	0	0	2	1	2	1	0	0	0	1	0	0	0	0	0	0	0	1	0
Otu0000808	0	0	1	0	0	3	1	0	1	0	2	1	0	0	0	0	2	2	4	0	7	3	2	3	0	1	0	0	3	1	1	0	1	1	0	0	0	0	0	0	0	0	0	1	0	0	0	0	0
Otu0000809	1	2	2	1	0	2	0	2	0	1	0	0	0	0	0	1	0	0	1	0	1	12	0	0	0	0	1	0	2	1	1	0	0	1	0	0	1	0	0	0	1	0	0	0	0	1	1	0	0
Otu0000810	0	0	0	0	1	0	0	2	2	0	3	4	0	0	0	0	1	0	0	1	1	0	0	0	0	1	0	0	1	0	0	0	0	0	0	0	4	0	0	0	0	0	0	0	0	0	0	0	0
Otu0000811	0	1	1	0	1	2	4	0	1	2	2	0	0	0	1	0	0	0	3	2	0	6	2	1	0	1	1	2	0	0	0	0	1	0	0	0	1	0	0	0	1	1	0	0	1	1	0	2	0
Otu0000812	0	2	4	0	1	0	0	0	3	0	1	0	18	1	0	0	0	0	0	0	0	0	0	0	0	0	0	0	0	1	0	1	0	0	0	0	7	3	0	0	0	0	8	1	0	2	0	0	0
Otu0000813	2	1	1	1	1	0	1	0	1	0	1	0	0	1	0	0	0	3	1	1	1	3	0	2	0	0	3	0	2	0	1	0	1	4	0	1	0	0	0	0	3	0	0	0	0	0	0	0	0
Otu0000814	1	0	0	0	0	0	1	0	0	0	0	0	0	0	0	0	0	1	0	0	0	0	0	0	3	0	0	0	0	0	0	1	0	0	2	1	0	0	0	0	0	2	1	0	0	0	1	3	0
Otu0000815	0	0	0	0	0	1	0	0	0	0	0	0	0	0	0	0	0	0	0	0	0	0	0	0	0	0	0	0	0	0	1	0	0	0	1	1	2	1	1	5	2	0	0	1	0	0	1	3	1
Otu0000816	0	0	0	0	0	0	0	0	0	0	0	0	0	0	0	0	0	0	0	0	0	0	0	0	3	0	0	0	0	0	0	0	0	1	2	2	0	0	0	0	0	0	0	3	3	2	1	0	0
Otu0000817	1	0	0	0	1	0	0	2	0	0	1	0	0	0	0	0	0	0	0	0	0	0	0	1	3	0	0	0	0	0	1	0	0	0	0	6	0	0	1	5	0	0	0	4	0	1	1	4	0
Otu0000818	0	1	0	0	4	1	0	0	0	0	10	0	0	0	0	0	0	0	0	1	2	2	1	0	0	4	1	5	0	1	0	0	0	11	0	4	3	0	0	0	0	0	0	1	0	0	0	0	0
Otu0000819	0	1	0	1	1	0	3	1	0	5	1	2	0	0	0	0	1	0	0	1	0	0	0	0	0	0	1	2	0	0	0	0	0	0	0	2	4	1	0	0	0	1	0	0	0	2	0	0	0
Otu0000820	0	0	0	0	0	3	0	0	0	0	0	1	0	0	0	0	0	0	0	2	1	0	9	2	0	5	5	6	0	0	0	0	1	5	0	2	0	2	0	0	0	0	0	1	0	0	0	0	0
Otu0000821	0	0	0	0	0	0	0	0	0	0	0	0	0	0	0	0	0	0	0	0	0	0	0	0	1	0	0	0	0	0	0	1	0	0	3	1	2	1	0	0	0	1	0	1	3	3	7	0	1
Otu0000822	2	1	0	1	0	3	2	1	0	1	0	0	0	0	0	0	0	0	1	2	0	0	0	0	0	2	2	1	3	0	0	3	0	0	0	0	0	0	0	0	1	0	0	0	0	0	0	0	0
Otu0000823	0	0	0	0	0	0	0	0	0	0	0	0	0	0	0	0	0	0	0	0	0	0	0	0	0	0	0	0	0	0	0	0	0	0	0	0	0	0	0	0	0	0	0	0	0	0	0	0	0
Otu0000824	0	0	0	0	0	0	0	0	0	1	0	0	0	0	0	0	0	0	0	0	0	0	0	0	1	0	0	0	0	0	0	0	0	1	3	1	1	2	0	7	2	0	1	0	6	3	4	0	0
Otu0000825	0	0	0	0	0	0	0	0	0	0	1	0	2	0	0	0	0	0	0	0	0	0	1	0	0	0	1	0	0	0	0	3	0	0	0	0	0	0	1	0	0	0	0	1	0	0	0	1	0
Otu0000826	0	1	4	22	0	0	0	2	1	0	0	13	0	1	2	1	0	0	0	2	0	0	0	1	0	0	0	0	0	0	0	0	0	0	0	0	9	2	0	0	0	0	0	0	0	5	0	0	0
Otu0000827	0	0	1	4	0	0	0	0	0	0	0	0	0	0	2	0	0	0	0	0	0	0	0	2	0	0	0	0	0	0	5	0	0	0	0	0	0	0	0	0	0	0	0	0	0	0	0	0	0
Otu0000828	1	0	1	0	0	0	0	0	0	0	0	0	0	0	1	0	0	0	0	1	0	0	1	0	0	0	0	1	0	0	0	0	0	0	1	0	1	0	0	0	2	0	0	0	1	0	0	0	0
Otu0000829	0	0	2	1	4	1	1	0	0	3	0	0	0	0	2	3	3	2	2	0	1	0	1	0	1	5	1	3	0	1	0	0	0	0	1	0	0	0	0	1	0	0	0	0	0	0	0	0	0
Otu0000830	1	0	0	0	0	0	0	0	0	1	0	0	0	0	0	0	0	0	0	0	0	0	0	0	1	0	0	0	0	0	1	5	2	0	0	2	0	0	3	3	0	2	0	1	0	1	0	0	0
Otu0000831	0	4	3	1	5	2	1	3	3	0	7	1	0	9	10	1	0	0	0	0	0	0	0	0	0	0	0	0	0	5	0	0	0	0	0	0	4	2	0	0	0	0	0	0	0	0	0	0	0
Otu0000832	0	0	0	0	0	0	0	0	0	0	0	0	0	0	0	0	1	0	0	0	0	0	0	0	1	0	0	0	0	0	1	1	0	0	0	1	0	0	0	0	0	1	1	1	0	3	1	1	1
Otu0000833	2	0	0	0	0	4	2	0	1	7	1	0	0	0	1	0	8	1	0	0	2	0	6	1	0	2	1	0	0	1	0	1	1	0	0	1	0	0	0	0	0	0	0	0	0	0	0	0	0
Otu0000834	0	0	0	0	0	0	0	0	0	1	0	0	0	0	0	0	0	0	0	0	0	0	0	0	1	0	0	0	0	0	1	0	2	0	0	1	0	1	1	1	0	0	0	6	2	1	0	3	0
Otu0000835	1	0	4	0	11	3	3	7	2	0	5	1	0	12	4	0	0	0	0	0	0	0	1	0	0	0	0	0	0	2	0	0	0	0	0	0	0	0	0	0	0	0	0	0	0	0	0	0	0
Otu0000836	1	1	1	1	0	0	0	0	1	0	1	1	0	2	2	1	3	2	2	1	0	0	1	1	2	2	5	1	0	0	0	0	0	1	0	0	0	3	0	0	1	1	0	0	1	0	0	0	0
Otu0000837	0	1	1	0	0	0	0	0	0	0	1	1	0	0	2	6	0	1	1	0	0	2	0	3	1	1	2	0	2	0	0	0	0	1	1	0	1	2	0	0	2	0	1	0	0	1	0	1	0
Otu0000838	0	0	0	0	0	0	0	0	0	0	0	0	0	0	0	0	0	0	0	0	0	0	0	0	0	0	0	0	0	0	0	0	0	0	0	0	0	0	0	0	0	0	0	0	0	0	0	0	0
Otu0000839	0	3	1	0	0	0	0	16	10	0	0	0	1	1	1	0	0	0	0	0	0	0	0	0	0	0	0	0	0	0	0	6	0	0	0	0	3	1	0	0	0	0	0	0	0	1	0	0	0
Otu0000840	0	0	0	0	0	0	0	0	0	0	2	0	0	0	1	0	0	0	0	0	0	0	0	0	0	0	0	0	0	0	0	0	1	0	0	0	1	1	1	1	0	0	0	0	1	1	0	1	0
Otu0000841	0	0	0	0	0	0	0	0	0	0	0	0	0	0	0	0	1	0	0	0	0	0	0	0	0	0	0	0	0	0	0	0	0	0	0	0	0	0	0	1	0	0	1	0	0	0	0	5	0
Otu0000842	1	0	0	4	1	0	0	0	0	0	0	1	1	0	3	1	0	1	0	2	3	0	1	5	0	0	1	0	1	0	0	0	1	1	0	0	2	0	0	0	0	0	0	0	1	2	0	0	1
Otu0000843	0	0	0	0	0	0	0	0	0	1	0	0	1	0	0	0	2	0	0	0	0	0	0	0	0	0	0	0	0	0	0	0	0	0	0	0	0	0	0	0	0	0	1	1	0	0	1	1	2
Otu0000844	0	0	0	0	0	0	0	0	0	0	0	0	0	0	0	0	0	0	0	0	0	0	0	0	0	0	0	0	0	0	0	0	0	0	0	0	0	0	0	0	0	0	0	0	0	0	0	0	0
Otu0000845	0	1	4	2	7	0	0	4	13	0	5	1	1	15	4	0	0	0	0	0	0	0	0	0	0	0	0	0	0	4	0	0	0	0	1	0	3	1	0	0	0	0	0	0	0	2	0	0	0
Otu0000846	0	0	0	0	0	0	0	0	0	0	0	0	0	0	0	0	0	0	0	0	0	0	0	0	0	0	0	0	0	0	0	0	0	0	7	0	0	0	1	2	0	0	0	0	1	0	0	5	0
Otu0000847	2	1	0	0	0	0	1	0	0	0	0	0	0	0	0	0	0	0	0	1	0	0	0	0	1	0	0	0	0	0	0	2	0	1	2	0	0	1	0	0	0	7	2	1	0	1	1	0	3
Otu0000848	0	0	0	0	0	1	0	0	0	0	0	0	0	0	0	0	0	0	0	0	0	0	0	0	0	0	0	0	0	0	0	0	0	0	0	0	0	0	0	0	0	0	0	0	0	0	0	0	0
Otu0000849	1	0	0	0	0	0	0	0	0	0	0	0	0	0	0	0	0	1	0	0	0	0	0	0	0	0	0	0	0	0	0	0	0	0	3	2	0	0	0	0	0	2	0	1	4	1	0	1	2
Otu0000850	1	0	0	0	0	0	0	0	0	0	0	0	0	0	0	0	0	0	0	0	0	0	0	0	0	0	0	0	0	0	0	0	1	0	0	0	0	1	0	0	0	0	0	0	0	0	0	4	3
Otu0000851	0	4	5	7	0	0	0	4	10	0	0	4	9	1	3	0	0	0	0	0	0	0	0	0	0	0	0	0	1	0	0	0	0	0	0	0	1	0	0	0	0	0	4	0	0	0	0	0	0
Otu0000852	0	0	0	0	0	0	0	0	0	0	0	0	2	0	0	0	0	0	0	0	0	0	0	0	0	0	0	0	0	0	3	1	1	2	0	1	0	0	0	0	0	0	0	0	0	1	0	0	0
Otu0000853	2	0	0	0	0	0	0	0	0	1	0	0	0	0	0	0	0	0	0	0	0	0	0	1	0	0	0	0	0	0	0	1	0	0	0	1	0	0	0	0	0	0	0	1	2	0	1	2	1
Otu0000854	2	0	2	0	1	1	3	2	1	0	2	3	1	0	2	0	1	1	2	2	5	4	2	1	0	0	1	0	3	3	0	0	1	0	0	0	0	0	0	0	0	0	0	1	0	0	0	0	0
Otu0000855	1	1	2	0	1	4	2	2	1	0	3	3	1	0	2	0	0	0	0	1	0	1	0	1	0	0	1	4	0	0	0	0	0	0	1	1	0	0	0	0	2	1	0	0	0	3	0	0	0
Otu0000856	0	0	0	0	0	0	0	0	0	0	0	0	0	0	0	0	0	0	0	0	0	0	0	0	0	0	0	0	0	0	0	0	0	0	0	0	0	0	0	0	0	0	0	0	0	0	0	0	0
Otu0000857	1	0	0	0	0	0	0	0	0	0	0	0	0	0	0	0	0	0	0	0	0	0	0	0	1	0	0	0	0	0	0	0	0	0	18	3	1	0	0	9	1	0	0	4	0	2	5	0	0
Otu0000858	2	1	0	0	1	0	3	4	4	1	1	1	0	1	0	1	1	1	0	4	0	0	1	5	0	0	0	1	3	1	0	0	0	1	0	0	1	0	0	3	0	0	0	1	0	1	0	0	0
Otu0000859	0	0	0	0	0	0	0	0	0	0	0	0	0	0	0	0	0	0	0	0	0	0	0	0	0	0	0	0	0	0	0	0	0	0	0	0	0	0	0	0	0	0	0	0	0	0	0	0	0
Otu0000860	0	0	0	0	0	1	0	0	0	0	0	0	9	0	0	0	0	0	0	0	0	0	0	0	1	1	0	0	0	0	1	0	0	1	0	1	2	0	0	0	0	0	8	0	0	0	0	0	0
Otu0000861	0	0	0	0	0	0	0	0	0	0	0	0	0	0	0	0	0	0	0	0	0	0	0	0	0	0	0	0	0	0	1	1	1	0	0	0	0	9	0	0	0	1	1	0	1	1	0	0	0
Otu0000862	1	3	0	0	0	1	0	3	0	0	0	0	0	0	0	2	0	1	1	0	1	1	2	2	1	2	0	1	0	1	1	0	2	0	0	1	3	0	0	0	0	0	0	0	0	0	1	0	0
Otu0000863	0	0	0	0	0	0	0	0	0	0	0	0	2	0	0	0	0	0	0	0	0	0	0	0	1	0	0	0	0	0	7	0	4	0	0	0	0	0	9	0	0	0	0	0	0	0	0	0	1
Otu0000864	2	1	0	0	0	1	4	0	1	0	0	0	3	1	0	0	5	1	0	0	1	0	2	1	0	1	3	0	2	0	0	0	1	0	0	2	0	0	0	0	2	0	0	0	0	0	0	0	0
Otu0000865	0	0	0	0	0	1	0	0	0	0	0	0	2	0	0	0	0	1	0	0	0	0	0	0	1	0	0	0	0	0	0	1	0	0	0	0	0	2	1	0	1	1	1	0	3	0	0	1	0
Otu0000866	4	0	0	0	0	0	0	1	2	0	0	0	1	1	0	0	1	0	0	0	0	0	0	0	0	1	0	1	0	0	1	0	0	1	0	0	1	0	0	1	6	0	0	0	0	1	1	0	0
Otu0000867	0	0	0	0	0	0	0	1	0	0	0	0	0	0	1	0	0	0	0	0	0	0	0	0	0	0	0	0	0	0	0	0	0	0	0	0	0	0	0	0	0	0	0	0	0	0	0	0	0
Otu0000868	0	0	0	0	0	0	0	0	0	0	0	0	0	0	0	0	0	0	0	0	0	0	0	0	3	0	0	0	0	0	0	1	0	0	1	2	0	0	1	1	0	0	0	0	0	0	0	1	0
Otu0000869	2	2	0	0	1	2	1	1	0	1	1	0	0	0	0	3	0	1	0	1	1	6	0	0	0	0	3	1	1	1	0	0	0	1	0	0	0	0	0	2	1	0	0	0	0	0	0	0	0
Otu0000870	2	2	1	4	2	2	6	0	0	0	1	2	0	0	1	1	1	0	2	1	0	10	0	1	0	0	0	0	0	0	0	0	1	0	0	0	0	0	0	0	1	0	0	0	0	1	0	0	0
Otu0000871	3	0	0	0	1	0	2	0	0	0	3	0	0	0	0	2	0	0	1	0	1	1	1	5	0	0	1	0	3	2	0	0	0	5	0	0	0	0	0	0	2	0	0	0	0	0	0	0	0
Otu0000872	1	0	0	0	0	0	0	0	0	0	0	0	1	0	0	0	1	1	0	0	0	0	0	0	0	0	0	0	0	0	0	0	0	0	0	1	0	0	0	0	0	1	0	0	0	0	0	2	1
Otu0000873	0	0	0	0	0	0	0	0	0	0	0	0	0	0	0	0	0	0	0	0	0	0	0	0	0	0	0	0	0	0	0	0	0	0	0	0	0	0	0	0	0	0	0	0	0	0	0	0	0
Otu0000874	0	1	2	0	6	2	0	5	1	0	1	0	0	8	2	0	1	0	0	0	0	1	0	0	0	2	0	0	0	9	0	0	0	0	0	0	3	0	0	0	0	0	0	0	1	1	0	0	0
Otu0000875	0	0	0	0	0	0	0	0	0	0	0	0	0	0	0	0	0	0	0	0	0	0	0	0	0	0	0	0	0	0	0	0	2	0	1	2	0	0	3	3	0	0	0	0	0	0	0	1	2
Otu0000876	1	0	1	0	0	1	0	0	0	1	0	0	1	0	0	0	0	0	1	0	0	0	0	0	1	1	0	0	2	2	0	0	1	0	0	1	0	0	0	0	0	0	0	0	0	0	0	0	0
Otu0000877	0	1	0	0	3	1	0	1	1	0	1	0	1	1	3	2	1	1	5	1	0	2	1	2	0	1	3	0	4	1	0	1	0	1	0	1	0	0	0	0	2	0	0	1	0	0	0	0	0
Otu0000878	0	0	1	2	0	1	0	0	0	0	0	0	0	1	1	0	0	0	0	0	0	1	0	0	0	0	0	0	0	0	0	0	0	0	0	0	0	0	0	0	0	0	0	0	0	0	0	0	0
Otu0000879	0	2	1	0	11	0	0	3	6	0	1	2	1	13	2	0	0	0	0	0	0	0	0	0	0	0	0	0	0	4	0	2	0	0	2	0	1	0	0	0	0	0	0	0	0	0	0	0	0
Otu0000880	0	0	2	2	0	0	1	0	0	0	1	13	1	0	6	0	0	0	0	1	0	0	0	0	0	1	0	1	0	0	1	0	0	0	0	0	9	0	0	0	0	0	1	1	0	5	0	0	0
Otu0000881	0	2	1	0	0	0	0	29	25	0	0	1	0	0	0	0	0	0	0	0	0	0	0	0	0	0	0	0	0	0	0	1	0	0	1	0	1	1	0	0	0	0	0	0	0	1	0	0	0
Otu0000882	22	0	0	0	0	0	1	0	0	1	0	0	0	0	0	0	2	0	0	0	0	0	0	0	0	0	0	0	1	0	0	0	0	1	0	4	0	0	1	0	23	3	0	0	0	0	0	0	0
Otu0000883	1	2	4	0	1	0	2	2	2	0	1	0	7	2	2	1	0	0	0	0	0	0	0	0	0	0	0	0	3	0	0	1	0	0	3	0	2	0	0	0	0	1	1	0	0	1	0	0	0
Otu0000884	0	0	0	0	0	0	0	0	0	0	0	0	0	0	1	0	0	0	0	0	0	0	0	0	0	0	0	0	0	0	1	2	2	1	0	2	1	2	6	3	0	0	1	2	2	3	3	2	1
Otu0000885	0	0	0	0	0	0	0	0	0	0	0	0	1	0	0	0	0	0	0	0	0	0	0	0	1	0	0	0	0	0	2	3	7	0	0	0	0	0	13	0	0	0	0	0	0	0	0	3	0
Otu0000886	0	0	0	2	0	2	0	0	0	2	0	0	0	0	2	2	2	0	1	2	0	0	1	0	3	4	3	2	2	0	0	0	0	1	0	1	0	0	0	0	0	0	0	1	0	0	0	0	0
Otu0000887	0	0	0	0	0	0	0	0	0	0	0	0	0	0	0	0	0	1	0	0	0	0	0	0	0	0	0	0	0	0	0	0	0	0	0	0	0	5	0	0	0	0	1	0	0	0	0	0	0
Otu0000888	0	1	3	0	0	0	0	21	12	0	0	0	0	0	0	0	0	0	0	0	0	0	0	0	0	0	0	0	0	0	0	3	0	0	2	0	1	1	0	0	0	0	0	0	0	1	0	0	0
Otu0000889	0	1	2	0	1	1	0	3	2	1	1	6	0	4	2	1	1	3	2	0	2	2	0	1	0	0	0	2	1	0	0	1	0	0	0	0	4	0	0	0	1	0	2	1	0	0	0	0	0
Otu0000890	0	0	0	0	0	0	0	0	0	0	0	0	0	0	0	0	0	0	0	0	0	0	0	0	0	0	0	0	0	0	0	0	0	0	0	0	0	0	0	0	0	0	0	0	0	0	0	7	0
Otu0000891	0	2	2	1	0	0	1	1	2	0	3	1	1	0	1	0	0	2	1	0	0	1	0	0	0	0	0	0	1	0	0	2	0	0	0	0	7	1	0	0	0	1	0	1	0	3	0	0	0
Otu0000892	0	0	0	0	0	0	0	0	0	0	0	0	1	0	0	0	0	0	0	0	0	0	0	0	0	0	0	0	0	0	0	1	0	0	0	0	0	0	0	0	0	1	2	0	0	0	0	0	9
Otu0000893	1	1	0	2	1	0	0	0	0	0	3	0	2	2	1	0	0	4	6	0	0	0	3	0	1	0	0	0	0	0	0	0	3	0	0	0	3	0	0	0	0	1	1	0	0	0	0	0	0
Otu0000894	0	0	0	0	0	0	0	2	2	0	0	0	0	1	1	0	1	1	1	3	2	8	0	0	0	0	0	0	2	0	1	0	0	0	0	0	2	0	0	0	0	0	0	0	0	0	0	0	0
Otu0000895	0	0	0	0	0	0	0	0	0	0	0	0	0	0	0	0	0	0	0	0	0	0	0	0	0	0	0	0	0	0	0	0	0	0	0	0	0	0	0	0	0	0	0	0	0	0	0	0	0
Otu0000896	2	1	5	1	1	0	1	2	6	0	3	2	1	1	0	0	1	0	1	0	5	0	1	0	0	0	1	0	0	1	0	0	0	0	1	0	0	0	0	0	0	0	0	1	0	0	0	0	0
Otu0000897	0	1	0	0	0	1	0	0	0	0	2	0	0	0	0	0	0	0	0	0	0	0	0	0	4	0	0	0	0	0	0	0	0	0	2	1	1	0	0	1	0	0	0	0	10	2	5	0	0
Otu0000898	0	1	1	0	1	0	3	1	0	0	1	0	0	1	0	2	0	0	1	2	1	2	4	3	0	1	1	1	2	0	0	0	0	0	0	2	0	0	0	0	1	0	0	0	0	2	0	0	0
Otu0000899	0	0	0	0	0	2	0	0	0	0	0	0	0	0	0	0	0	0	0	0	0	0	0	0	0	0	0	0	0	0	0	0	0	0	0	2	0	0	1	0	0	0	2	0	0	0	0	4	4
Otu0000900	0	0	0	0	0	0	0	0	0	0	0	0	2	0	0	0	0	0	0	0	0	0	0	0	0	0	0	0	0	0	0	0	0	0	0	0	0	0	0	0	0	0	0	0	0	0	0	0	0
Otu0000901	5	0	0	0	3	4	2	1	0	1	0	3	2	2	3	0	0	0	0	3	7	0	0	0	0	10	5	2	6	0	0	0	0	0	0	0	0	0	0	0	4	0	0	0	0	0	0	0	0
Otu0000902	0	0	0	0	0	0	0	0	0	0	0	0	0	0	0	0	0	0	0	0	0	0	0	0	0	0	0	0	0	0	0	0	2	0	0	2	0	0	2	1	0	0	3	0	2	0	1	0	0
Otu0000903	1	3	2	0	0	1	5	0	1	1	0	3	0	0	0	0	0	0	2	0	0	1	1	3	0	0	3	0	3	0	0	0	0	0	0	0	1	0	0	0	1	1	0	0	0	0	0	0	0
Otu0000904	3	0	5	0	0	2	0	1	0	1	0	2	1	1	1	1	0	0	0	1	2	1	1	0	0	3	0	1	0	1	1	3	1	0	0	0	0	1	0	0	3	0	0	0	0	1	0	0	0
Otu0000905	3	0	3	0	2	1	4	0	0	2	1	0	0	0	2	1	0	0	0	0	1	0	0	5	0	1	0	2	0	0	0	0	0	2	0	0	0	0	0	0	1	0	0	0	0	0	0	0	0
Otu0000906	0	0	0	0	0	0	0	0	0	0	0	0	0	0	0	0	0	0	0	0	0	0	0	0	0	0	0	0	0	0	0	0	0	0	0	0	0	0	0	0	0	0	0	0	0	0	0	0	0
Otu0000907	1	0	0	0	1	0	1	0	1	1	0	0	0	0	1	0	0	0	1	0	1	0	1	0	1	1	1	3	0	0	0	0	0	2	0	1	0	0	0	0	0	0	0	0	0	0	0	0	0
Otu0000908	1	0	2	3	1	1	0	1	0	0	0	3	0	1	1	0	1	0	0	1	0	1	0	0	1	0	1	0	0	0	0	0	0	3	0	1	2	0	0	3	3	6	0	1	0	0	0	0	0
Otu0000909	0	0	0	0	0	0	0	0	0	0	2	0	0	0	0	0	0	1	0	0	0	0	0	0	3	0	0	0	0	0	0	0	2	0	1	1	1	0	3	0	0	0	0	1	6	2	6	1	0
Otu0000910	1	0	0	0	0	0	0	0	0	1	0	0	0	1	0	0	0	0	0	0	0	0	0	0	1	0	0	0	0	0	0	0	0	0	0	0	1	1	0	0	0	2	2	1	0	1	0	0	4
Otu0000911	2	1	1	0	0	1	1	0	0	3	3	1	0	2	4	4	0	0	1	0	0	1	0	2	0	2	1	1	1	2	1	1	1	0	0	0	0	0	0	0	2	2	2	0	0	0	0	0	0
Otu0000912	0	0	0	0	1	0	1	1	0	0	10	0	0	0	5	0	0	1	0	0	0	0	0	0	0	0	0	0	0	0	0	0	0	0	0	1	2	0	0	0	0	0	0	0	0	3	0	2	0
Otu0000913	1	0	0	0	0	0	0	0	0	0	0	0	0	0	0	0	0	0	0	0	0	0	0	0	0	0	0	0	0	0	0	2	1	0	2	2	0	2	0	2	0	2	2	0	1	0	0	0	2
Otu0000914	0	0	1	0	0	0	0	0	0	0	0	0	0	0	1	0	1	0	3	1	0	0	0	0	0	0	0	0	0	0	0	0	1	0	0	1	0	0	0	1	0	0	0	0	1	0	0	0	0
Otu0000915	0	0	0	0	0	0	0	0	0	0	2	0	0	0	0	0	0	0	0	0	0	0	0	0	0	0	0	0	0	0	0	0	0	0	1	0	2	0	0	0	0	0	0	0	1	1	5	1	0
Otu0000916	0	0	1	1	2	1	7	1	0	1	1	0	1	0	0	0	1	0	1	1	0	2	0	1	0	1	0	1	1	2	0	0	1	1	0	0	2	0	0	0	0	1	0	0	0	1	0	0	0
Otu0000917	0	0	0	0	0	0	0	0	0	0	0	0	0	0	0	0	0	0	0	0	0	0	0	0	0	0	0	0	0	0	0	0	0	0	0	0	0	0	0	0	0	0	0	0	0	0	0	0	0
Otu0000918	0	0	0	0	0	0	0	0	0	0	0	0	0	0	1	0	0	0	0	0	0	0	0	0	0	0	0	0	0	0	0	0	0	0	0	0	0	14	3	0	0	0	0	0	0	0	1	0	0
Otu0000919	0	0	0	0	0	0	0	0	2	0	0	0	1	0	0	0	0	0	0	0	0	0	0	1	0	0	0	0	0	0	0	0	0	0	0	0	0	0	0	0	0	0	0	0	0	0	0	0	0
Otu0000920	1	2	1	0	1	1	2	0	1	1	1	0	0	0	0	2	2	0	1	1	0	0	3	0	1	0	2	0	1	0	1	0	2	2	0	0	0	0	0	0	0	5	0	1	0	0	0	0	0
Otu0000921	0	0	0	0	0	0	0	0	0	0	0	0	0	0	0	1	0	0	0	0	0	0	0	0	1	0	0	0	0	0	0	1	0	1	0	0	0	0	0	1	0	1	1	1	1	0	1	0	1
Otu0000922	0	0	0	0	0	0	0	0	0	0	0	0	0	0	0	0	0	0	0	0	0	0	0	0	0	0	0	0	0	0	0	1	0	0	0	0	0	0	3	0	0	0	2	0	0	1	1	0	0
Otu0000923	1	0	0	0	1	3	3	0	0	2	2	0	1	0	0	0	1	1	1	1	2	0	0	0	1	0	0	1	0	0	0	0	1	1	0	2	0	0	0	0	1	0	1	1	0	1	0	0	0
Otu0000924	0	0	0	0	0	0	0	1	0	0	0	0	0	0	0	0	0	0	0	0	0	0	0	0	0	0	0	0	0	0	2	0	1	2	0	0	0	5	3	0	0	0	0	0	4	3	1	1	0
Otu0000925	2	1	0	2	4	1	1	0	0	3	2	1	5	0	2	0	1	2	2	2	3	1	0	6	0	2	1	0	1	3	1	0	1	1	0	0	1	0	0	0	0	1	0	1	0	0	0	0	0
Otu0000926	0	0	0	0	0	0	0	0	0	0	0	0	0	0	0	0	0	0	0	0	0	0	0	0	2	0	0	0	0	0	0	0	0	0	7	4	0	2	0	14	0	0	0	2	2	1	6	0	0
Otu0000927	0	0	0	0	0	0	0	0	0	0	0	0	0	0	0	0	0	0	0	0	0	0	0	0	0	0	0	0	0	0	0	0	0	0	0	0	0	0	0	0	0	0	0	0	0	0	0	4	0
Otu0000928	0	0	1	0	0	1	3	0	0	0	0	0	0	0	0	0	1	0	2	2	2	0	0	8	2	5	2	5	0	0	0	0	0	1	0	1	1	0	0	0	0	0	0	0	1	0	0	0	0
Otu0000929	0	2	2	1	4	2	1	0	2	1	1	0	0	0	2	2	0	2	1	3	3	2	2	0	1	2	0	4	0	2	0	1	0	0	0	1	0	0	0	0	1	0	0	0	0	0	0	0	0
Otu0000930	2	0	1	0	0	0	0	0	0	3	0	0	1	0	0	0	1	0	0	0	0	0	0	0	1	0	0	0	0	1	1	1	0	3	0	0	0	0	0	0	0	0	0	0	0	0	1	0	0
Otu0000931	0	0	0	0	0	1	0	0	0	0	1	0	0	0	0	0	0	0	0	0	0	0	0	0	0	0	0	0	0	0	0	1	0	3	0	0	0	22	0	0	0	0	0	0	2	0	3	0	0
Otu0000932	0	4	0	1	0	0	0	0	1	0	0	5	0	1	1	2	0	1	1	0	1	2	0	0	0	1	0	1	0	1	0	1	0	0	0	0	5	0	0	0	1	1	0	1	0	0	0	2	0
Otu0000933	0	0	0	0	0	0	0	0	0	0	0	0	0	0	0	0	0	0	0	0	0	0	0	0	0	0	0	0	0	0	0	0	0	0	0	0	0	0	0	0	0	0	0	0	0	0	0	0	0
Otu0000934	0	0	0	0	0	0	0	0	0	0	0	0	0	0	0	0	0	0	0	0	0	0	0	0	0	0	0	0	0	0	0	0	0	0	1	1	1	0	0	2	0	0	0	0	1	2	1	0	2
Otu0000935	0	0	3	0	0	0	0	17	22	0	0	0	0	3	0	0	0	0	0	0	0	0	0	0	0	0	0	0	0	0	0	3	0	0	0	0	4	1	0	0	0	0	0	0	0	1	0	0	0
Otu0000936	0	0	0	0	0	0	4	0	0	0	0	0	0	0	0	0	1	4	2	0	1	3	1	0	0	0	0	1	0	2	0	0	0	0	0	1	6	1	0	0	5	0	0	0	0	1	0	0	0
Otu0000937	0	0	0	0	0	0	0	0	0	0	0	0	0	0	0	0	0	0	0	0	0	0	0	0	3	0	0	0	0	0	1	0	2	0	0	2	0	0	0	1	0	0	1	4	1	0	1	1	3
Otu0000938	0	0	0	0	0	0	0	0	0	0	0	1	0	0	0	0	1	0	0	0	0	0	0	0	0	0	0	0	0	0	0	0	0	0	0	0	0	0	0	0	0	0	0	0	0	0	0	2	0
Otu0000939	0	0	0	0	0	0	0	0	0	1	0	0	0	0	0	0	0	1	0	0	0	0	0	0	0	0	0	0	0	0	0	2	0	0	0	0	0	0	0	0	0	0	0	0	0	0	0	0	0
Otu0000940	1	2	2	0	0	0	0	2	0	0	0	0	2	0	1	0	0	0	0	0	0	3	1	0	0	0	0	0	0	0	1	0	0	0	1	0	0	0	0	0	0	0	0	0	0	0	0	0	0
Otu0000941	0	1	3	0	2	0	3	1	1	3	2	1	1	2	0	1	1	2	1	0	1	2	1	2	0	2	1	0	3	2	0	1	0	1	0	1	0	0	0	0	0	1	0	0	0	0	0	0	0
Otu0000942	0	0	0	0	1	0	0	0	1	0	0	0	0	0	0	0	0	0	0	0	0	0	3	0	0	0	0	1	2	1	0	0	2	4	0	0	1	0	1	0	0	0	0	0	1	0	0	0	0
Otu0000943	2	3	3	3	0	1	0	0	1	0	1	7	0	0	5	1	0	2	0	0	0	2	2	1	0	2	0	1	2	0	0	0	1	3	0	0	5	0	0	0	1	0	1	0	0	0	0	0	1
Otu0000944	1	0	0	0	0	0	0	0	0	0	0	0	0	0	0	0	0	0	0	0	0	0	0	0	0	0	0	0	0	0	0	0	0	0	0	1	1	0	1	7	0	0	0	0	0	0	0	1	0
Otu0000945	0	0	0	0	0	0	0	0	0	0	0	0	0	0	0	0	0	0	0	0	0	0	0	0	0	0	0	0	0	0	0	1	0	0	1	0	0	2	1	3	0	1	3	3	1	1	0	3	1
Otu0000946	3	1	0	0	0	0	0	0	0	0	0	0	1	0	0	1	1	0	1	0	1	0	0	0	1	0	0	0	0	0	0	0	1	3	0	1	0	0	0	0	2	0	1	0	0	1	0	0	0
Otu0000947	0	0	0	0	0	0	0	0	0	0	0	0	0	0	0	0	0	0	0	0	0	0	0	0	0	0	0	0	0	0	0	0	0	0	0	0	0	0	0	0	0	0	0	0	0	0	0	0	0
Otu0000948	1	0	1	2	0	2	0	0	0	1	0	3	0	1	1	0	2	1	0	0	0	0	2	0	1	5	2	0	1	0	0	0	0	0	0	1	1	0	0	0	3	0	0	0	0	0	0	0	0
Otu0000949	4	1	0	3	0	1	1	0	2	2	0	0	0	3	1	0	0	1	0	1	0	2	1	0	0	2	0	2	1	0	0	2	0	1	0	0	2	0	0	0	3	0	0	3	0	0	0	0	0
Otu0000950	0	0	0	0	0	0	0	0	0	0	0	0	0	0	0	0	0	0	0	0	0	0	0	0	0	0	0	0	0	0	0	0	0	0	0	0	0	0	0	0	0	0	0	0	0	0	0	0	0
Otu0000951	1	0	0	2	0	0	0	0	1	0	0	0	0	1	0	0	0	0	3	0	2	3	1	1	0	2	0	0	0	0	0	0	2	2	1	0	1	0	0	0	0	0	0	0	0	0	1	0	0
Otu0000952	0	0	0	0	0	0	0	0	0	0	0	0	0	0	0	0	0	0	0	0	0	0	0	0	0	0	0	0	0	0	0	0	0	0	0	0	0	0	0	0	0	0	0	0	0	0	0	0	0
Otu0000953	0	0	0	4	2	1	1	0	0	0	1	0	1	0	0	1	1	1	1	1	0	0	2	0	0	0	1	1	0	0	1	0	0	0	0	1	0	1	0	1	2	0	0	0	0	0	0	0	0
Otu0000954	0	0	0	0	0	0	0	0	0	0	0	0	0	0	2	0	0	0	0	0	0	0	0	0	0	0	0	0	0	0	0	0	0	0	8	0	1	1	0	2	2	0	0	0	4	2	4	0	0
Otu0000955	0	0	0	0	0	0	0	0	0	0	0	0	0	0	0	0	0	0	0	0	0	0	0	0	0	0	0	0	0	0	3	1	1	2	0	1	0	3	2	0	0	1	1	0	1	0	0	0	4
Otu0000956	0	0	0	0	0	1	0	0	0	0	4	0	0	0	1	0	0	0	0	0	0	0	0	0	3	0	0	0	0	0	0	0	0	2	2	0	1	0	0	0	0	0	0	0	5	0	5	2	0
Otu0000957	0	0	0	0	0	0	0	0	0	0	0	0	0	0	0	0	0	3	0	0	0	0	0	0	0	0	0	0	0	0	2	2	0	0	2	2	0	1	3	2	0	3	1	0	1	0	0	1	3
Otu0000958	0	0	0	0	0	0	0	0	0	0	0	0	0	0	0	0	0	0	0	0	0	0	0	0	0	0	0	0	0	0	5	7	5	0	0	0	0	0	10	0	0	0	0	0	0	0	0	0	1
Otu0000959	1	0	0	0	0	0	0	0	0	1	0	0	0	0	0	0	0	0	0	0	1	0	0	0	0	1	0	1	0	0	0	1	0	0	0	2	0	0	0	3	0	1	0	1	0	0	0	4	0
Otu0000960	0	5	3	2	2	0	0	6	5	0	0	0	3	3	1	0	0	0	1	0	0	0	0	0	0	1	0	0	0	1	0	3	0	1	0	0	2	0	0	0	0	1	0	0	0	0	0	0	0
Otu0000961	0	0	0	0	0	0	0	0	0	0	0	0	0	0	0	0	0	0	0	0	0	0	0	0	0	0	0	0	0	0	0	0	0	0	0	0	0	0	0	0	0	0	0	0	0	0	0	0	0
Otu0000962	0	0	0	0	0	0	0	0	0	0	2	0	0	0	3	0	1	0	0	0	0	0	0	0	1	0	0	0	0	0	0	1	0	1	2	2	3	1	3	5	4	0	0	2	1	2	0	0	0
Otu0000963	0	0	0	0	0	0	0	0	0	0	0	0	0	0	0	0	0	0	0	0	0	0	0	0	0	0	0	0	0	0	0	0	0	0	0	0	0	0	0	0	0	0	0	0	0	0	0	0	0
Otu0000964	0	0	0	0	1	2	3	1	1	0	1	0	0	0	3	0	4	1	0	2	3	0	1	1	3	0	5	3	0	0	0	0	0	1	0	2	0	0	0	0	3	0	0	0	0	0	0	0	0
Otu0000965	0	0	0	0	0	0	0	0	0	0	0	0	0	0	0	0	0	0	0	0	0	0	0	0	0	0	0	0	0	0	0	0	0	0	0	0	0	0	0	0	0	0	0	0	0	0	0	0	0
Otu0000966	0	0	0	0	0	6	33	0	1	0	0	0	0	0	0	0	0	0	0	2	0	0	0	1	0	0	0	0	0	0	1	0	0	0	0	0	0	0	0	0	0	0	0	0	1	0	0	0	0
Otu0000967	0	0	0	0	0	0	2	0	0	2	0	0	0	0	0	1	1	0	0	6	15	0	1	8	0	2	1	3	7	1	0	0	0	0	0	0	0	0	0	0	0	0	0	0	0	0	0	0	0
Otu0000968	0	0	0	0	0	0	2	0	0	0	0	0	0	0	0	0	0	0	0	0	0	1	0	0	0	0	0	0	0	0	2	0	2	0	0	0	0	1	6	0	1	7	0	0	0	0	0	0	0
Otu0000969	2	0	1	2	0	2	1	0	2	0	1	1	0	0	2	1	1	0	1	1	0	1	0	3	0	1	1	2	6	0	0	2	0	0	0	0	0	0	0	0	3	0	0	0	0	0	0	0	0
Otu0000970	0	0	0	0	0	0	0	0	0	0	0	0	0	0	0	0	0	0	0	0	0	0	0	0	0	0	0	0	0	0	0	0	0	0	0	0	1	0	0	0	0	0	0	0	0	0	0	0	0
Otu0000971	0	0	0	0	0	0	0	0	0	0	0	0	1	0	0	0	0	0	0	0	0	0	0	1	0	0	0	0	0	0	2	3	4	0	0	0	0	2	4	1	0	0	1	1	0	1	0	0	3
Otu0000972	0	0	0	0	0	0	0	0	0	0	0	0	0	0	0	0	0	0	0	0	0	0	0	0	0	0	0	0	0	0	0	0	0	0	0	0	0	0	0	0	0	0	0	0	0	0	0	0	0
Otu0000973	0	1	0	0	0	0	0	0	0	0	0	0	0	0	0	0	1	0	0	0	0	0	0	0	2	0	0	0	0	0	0	1	1	0	0	2	0	0	0	0	0	1	0	3	0	0	0	2	2
Otu0000974	0	0	0	0	0	0	0	0	0	0	0	0	0	0	0	0	0	0	0	0	0	0	0	0	0	0	0	0	0	0	1	1	5	2	0	0	0	0	8	2	0	0	1	0	0	0	0	0	0
Otu0000975	0	0	0	0	0	0	0	0	0	1	0	0	1	0	0	0	0	0	0	0	0	0	0	0	1	0	0	0	0	0	0	1	0	0	0	0	0	1	0	0	0	0	1	0	0	0	0	2	0
Otu0000976	1	0	0	0	0	0	0	0	0	0	0	0	0	0	0	0	0	0	0	0	0	0	0	0	0	0	0	0	0	0	0	0	0	0	0	0	0	0	0	0	0	1	0	0	0	0	0	0	0
Otu0000977	0	0	0	0	0	0	0	0	0	1	0	0	0	0	0	0	0	0	0	0	0	0	0	0	3	0	0	0	0	0	0	0	0	1	0	0	0	0	1	0	0	1	2	1	1	0	0	2	0
Otu0000978	0	0	1	1	1	3	1	1	0	1	0	2	1	0	0	0	0	0	1	0	2	0	0	1	0	1	4	2	0	1	0	0	2	1	0	1	1	0	0	0	1	1	0	0	0	0	0	0	0
Otu0000979	0	0	0	0	0	0	0	0	0	0	0	0	0	0	0	0	0	0	0	0	0	0	0	0	0	0	0	0	0	0	0	0	1	0	0	2	0	0	0	1	0	0	0	1	1	0	1	2	2
Otu0000980	0	0	0	0	0	0	0	0	0	0	2	0	0	0	1	0	0	0	0	0	0	0	0	0	0	0	0	0	0	0	0	0	0	0	2	0	0	0	0	0	2	0	0	0	0	1	3	8	0
Otu0000981	2	3	3	4	1	0	0	6	7	0	0	0	1	2	0	1	0	0	0	1	1	0	0	0	0	0	0	0	0	0	0	0	0	0	0	0	3	0	0	0	0	0	0	0	0	0	0	0	0
Otu0000982	1	0	3	1	1	4	0	0	2	0	1	1	1	0	1	0	1	0	1	1	1	1	1	1	0	0	1	0	0	0	0	0	0	2	0	1	0	0	0	0	1	0	0	0	0	0	0	0	0
Otu0000983	0	0	0	0	0	0	0	0	0	0	0	0	0	0	0	0	0	0	0	0	0	0	0	0	3	0	0	0	0	0	3	1	4	0	0	0	0	1	2	0	0	0	2	0	1	1	0	1	5
Otu0000984	0	1	0	0	0	4	3	2	0	0	0	2	0	0	1	0	0	0	0	4	1	0	0	3	0	4	4	9	1	0	0	0	0	0	0	0	1	0	0	0	0	1	0	0	0	0	1	0	0
Otu0000985	0	1	0	0	1	2	1	0	0	1	0	1	0	1	1	0	1	1	0	3	3	0	2	3	1	7	1	1	2	0	0	1	0	1	0	0	0	0	0	0	1	0	0	0	0	0	0	0	0
Otu0000986	0	0	0	0	0	0	0	0	0	0	0	0	0	0	0	0	0	0	0	0	0	0	0	0	2	0	0	0	0	0	0	0	1	0	4	2	1	0	1	6	1	0	1	1	0	0	0	0	2
Otu0000987	0	0	0	0	0	1	0	0	0	0	0	0	0	0	0	0	0	0	0	0	0	0	0	0	0	0	0	0	0	0	0	0	0	0	0	0	0	0	0	0	0	0	0	0	0	0	0	5	0
Otu0000988	0	1	0	0	0	0	0	0	0	0	1	0	0	0	0	0	0	0	0	0	0	0	0	0	0	0	0	0	0	0	0	0	0	0	0	1	2	0	0	0	0	0	0	0	5	0	0	3	0
Otu0000989	0	0	0	0	0	0	0	0	0	0	0	0	2	0	1	0	1	0	0	0	0	0	0	0	0	0	0	0	0	0	0	0	0	0	0	0	0	0	0	2	0	4	0	0	0	1	1	4	0
Otu0000990	1	1	3	0	2	2	2	1	1	1	2	1	0	0	1	0	2	0	1	0	3	1	1	0	0	0	5	2	1	1	0	0	1	1	0	0	0	0	0	0	1	0	0	0	0	0	0	0	0
Otu0000991	1	2	0	1	0	0	0	1	1	0	0	1	0	0	0	1	1	0	3	0	1	5	0	5	0	4	0	0	0	1	0	0	0	1	0	0	0	0	0	0	2	0	0	0	0	0	0	0	0
Otu0000992	1	0	1	0	0	0	0	0	1	1	1	1	0	0	1	0	0	0	1	0	0	1	1	1	0	0	0	0	0	0	1	0	0	0	0	1	4	0	0	1	0	0	0	0	0	0	0	3	0
Otu0000993	0	3	4	4	1	2	0	0	0	1	0	0	0	1	2	1	1	0	1	1	3	6	0	1	1	1	0	0	0	0	0	0	2	0	0	0	3	0	0	0	0	0	0	1	0	0	1	0	0
Otu0000994	0	0	0	0	1	0	3	0	1	0	0	0	0	0	0	0	0	0	0	0	0	1	1	0	0	0	2	0	1	0	0	0	0	0	0	0	1	0	0	0	0	0	0	0	0	0	0	0	0
Otu0000995	5	0	1	0	1	1	0	0	0	2	0	0	1	1	1	1	0	0	1	0	0	1	1	1	1	2	1	0	3	1	0	0	0	2	0	0	0	0	0	0	2	4	0	3	0	0	0	0	0
Otu0000996	2	0	1	0	0	1	0	1	2	0	0	2	0	0	0	0	1	1	1	0	0	0	0	2	0	0	0	0	1	0	0	0	0	1	0	1	1	0	0	1	1	0	0	0	0	0	0	0	0
Otu0000997	0	1	0	2	0	3	2	3	0	0	0	3	0	0	0	0	0	0	2	1	1	1	2	2	0	4	4	1	0	3	0	0	0	1	0	0	0	0	0	0	2	0	0	0	0	0	0	1	0
Otu0000998	0	0	0	0	0	0	0	0	0	0	0	0	0	0	0	0	0	0	0	0	0	0	0	0	0	0	0	0	0	0	0	0	1	0	0	0	0	0	1	0	0	0	0	0	0	0	0	3	1
Otu0000999	0	0	0	0	0	0	0	0	0	0	0	0	0	0	0	0	0	0	0	0	0	0	0	0	1	0	0	0	0	0	0	0	1	2	0	0	1	4	0	1	0	0	0	1	9	1	15	0	0
Otu0001000	0	1	0	1	0	0	0	0	1	2	0	2	1	1	0	0	0	2	0	0	2	1	0	1	0	1	0	0	2	1	0	0	1	0	0	1	0	1	0	0	0	1	1	0	0	0	0	0	0
Otu0001001	3	0	0	0	0	1	0	0	0	0	0	0	0	0	0	0	1	0	0	0	0	0	0	0	0	0	0	0	0	0	0	0	0	0	1	1	0	0	0	0	3	4	2	3	1	1	1	3	3
Otu0001002	0	3	6	0	0	0	0	0	0	0	0	4	2	0	1	3	0	0	1	0	0	2	0	0	0	1	0	0	0	0	0	1	0	0	0	0	0	0	0	4	0	0	0	0	0	0	0	0	0
Otu0001003	0	0	1	0	0	0	0	0	0	0	0	0	1	0	0	0	0	0	0	0	0	0	0	0	0	0	0	0	0	0	0	0	0	0	0	0	0	0	0	0	0	0	0	0	0	0	0	0	0
Otu0001004	0	0	0	0	0	0	0	0	0	0	0	0	0	0	0	0	0	0	0	0	0	0	0	0	0	0	0	0	0	0	0	0	0	0	0	0	0	0	0	0	0	0	0	0	0	0	0	0	0
Otu0001005	0	0	0	0	0	0	0	0	0	0	0	0	0	0	0	0	0	0	0	0	0	0	0	0	3	0	0	0	0	0	0	0	0	2	8	2	3	0	0	9	1	0	1	2	2	2	1	0	0
Otu0001006	0	0	0	0	0	0	0	0	0	2	0	0	0	0	0	0	0	0	0	0	0	0	0	0	1	0	0	0	0	0	0	1	1	0	1	1	1	0	1	0	0	0	2	1	1	2	1	1	0
Otu0001007	0	0	0	0	0	0	0	0	0	0	0	0	0	0	0	0	0	0	0	0	0	0	0	0	0	0	0	0	0	0	0	0	0	0	0	0	0	0	1	1	0	1	4	1	0	0	1	0	2
Otu0001008	0	1	3	0	0	0	2	2	4	2	2	0	1	0	0	1	0	1	4	0	1	0	0	2	0	2	0	1	3	0	0	0	0	0	1	0	0	0	0	0	0	1	0	0	0	1	0	0	0
Otu0001009	0	1	0	0	0	4	2	0	0	1	0	0	0	0	0	2	1	6	2	2	3	0	1	2	0	2	3	0	1	0	0	0	0	1	0	3	0	0	0	1	0	1	0	0	0	0	0	0	0
Otu0001010	0	0	1	0	0	0	0	2	0	0	0	0	0	0	56	3	0	0	0	0	0	0	0	0	0	0	0	0	0	0	0	0	0	0	0	0	0	5	0	0	0	0	1	0	0	0	0	0	3
Otu0001011	0	0	4	1	0	1	0	0	1	0	1	1	1	0	1	0	0	0	1	1	2	0	1	0	1	1	1	0	0	0	0	0	0	0	0	0	2	0	0	0	0	1	0	0	0	1	0	0	0
Otu0001012	0	1	1	1	1	1	0	0	0	1	0	1	0	0	0	0	1	0	0	0	0	0	0	0	0	0	2	1	0	2	0	0	2	1	0	0	1	0	0	0	0	0	0	0	0	0	0	1	0
Otu0001013	1	0	0	0	0	0	0	0	0	0	0	0	0	0	0	0	0	0	0	0	0	0	0	0	1	0	0	0	0	0	0	0	0	0	0	0	0	0	1	5	0	0	1	0	0	0	0	3	2
Otu0001014	0	0	0	0	0	1	0	0	0	0	0	0	1	0	0	0	0	0	0	0	0	1	0	0	0	0	0	0	0	0	0	0	0	0	0	0	1	0	0	0	0	0	0	0	0	1	0	0	0
Otu0001015	1	0	7	0	0	0	5	1	0	0	0	0	1	0	3	0	0	5	3	4	2	4	0	0	0	0	1	0	2	1	0	1	1	1	0	0	1	0	0	0	0	0	0	1	0	0	0	0	0
Otu0001016	0	0	0	0	0	0	0	0	0	0	0	0	0	0	0	0	0	1	0	0	0	0	0	0	0	0	0	0	0	0	0	0	0	0	0	0	0	0	0	0	0	0	0	0	0	0	0	0	0
Otu0001017	1	1	0	0	1	0	2	0	0	2	1	2	2	0	2	0	3	0	3	1	1	3	0	0	1	1	2	0	1	1	0	2	0	2	3	0	1	0	0	0	0	0	0	0	0	0	0	0	0
Otu0001018	0	0	0	0	0	0	0	0	0	0	0	0	0	0	0	0	0	0	0	0	0	0	0	0	1	0	0	0	0	0	0	0	0	1	2	1	0	0	0	0	0	1	2	2	0	1	0	3	2
Otu0001019	0	0	0	1	0	0	0	0	0	0	0	0	0	0	0	0	0	0	0	0	0	0	0	0	0	0	0	0	0	0	0	0	0	0	0	0	0	0	0	0	0	0	0	0	0	0	0	0	0
Otu0001020	0	2	1	2	1	0	2	1	0	0	0	0	0	0	3	0	0	1	1	1	0	0	0	0	0	0	0	2	1	0	0	2	0	0	1	0	1	1	0	0	0	0	0	0	0	2	0	0	0
Otu0001021	0	0	0	0	0	0	0	0	0	0	0	0	3	0	0	0	0	0	0	0	0	0	0	0	1	0	0	0	0	0	3	2	1	0	0	2	0	1	0	0	0	1	2	1	2	0	0	0	0
Otu0001022	0	0	0	0	0	0	0	0	0	0	0	0	1	0	0	0	0	0	0	0	0	0	0	0	0	0	0	0	0	0	0	1	0	0	0	1	0	1	0	0	0	1	1	0	0	2	1	0	0
Otu0001023	0	0	0	1	0	1	3	0	1	3	1	0	0	0	0	1	1	0	0	0	1	5	0	0	0	2	0	0	1	0	0	0	0	0	1	0	1	0	0	0	0	1	0	0	0	0	0	0	0
Otu0001024	0	0	0	0	1	2	1	1	0	0	0	0	0	0	1	0	7	1	3	0	6	3	4	3	0	0	1	1	1	0	0	0	0	1	0	1	0	0	0	0	1	0	0	0	0	0	0	0	0
Otu0001025	2	0	0	2	2	0	0	0	1	0	1	1	0	1	1	1	0	0	1	1	0	0	0	1	0	1	1	0	0	2	0	2	0	2	0	1	0	0	0	0	1	2	0	0	0	0	0	0	0
Otu0001026	0	0	0	0	0	0	0	0	0	0	0	0	0	0	0	0	0	0	0	0	0	0	0	0	0	0	0	0	0	0	0	0	0	0	0	0	0	0	0	0	0	0	0	0	0	0	0	0	0
Otu0001027	0	6	2	0	0	0	0	0	0	0	0	0	6	0	0	0	0	0	0	0	0	0	0	0	1	0	0	0	0	0	0	4	0	0	0	0	1	0	0	0	0	0	3	0	0	0	0	0	0
Otu0001028	1	1	0	3	0	2	1	1	1	0	2	1	0	3	0	1	0	0	3	0	1	1	0	0	0	3	0	0	0	1	0	0	0	0	0	1	0	0	0	0	0	0	0	0	0	0	0	0	0
Otu0001029	0	0	0	0	0	0	0	0	0	0	0	0	0	0	0	0	0	0	0	0	0	0	0	0	0	0	0	0	0	0	0	0	0	0	1	0	0	0	0	0	0	0	0	0	0	0	0	0	0
Otu0001030	0	4	2	2	0	1	2	0	1	0	3	2	8	2	3	0	0	0	0	0	0	0	0	0	0	0	0	0	0	1	0	5	0	0	0	0	5	1	0	0	0	0	5	0	0	2	0	0	0
Otu0001031	0	0	0	0	0	0	0	0	0	0	0	0	1	0	0	0	0	1	0	0	0	0	0	0	1	0	0	0	0	0	2	0	0	0	2	1	1	0	1	1	0	0	0	1	0	1	2	1	2
Otu0001032	0	0	0	0	0	0	0	0	0	0	0	0	0	0	0	0	0	0	0	0	0	0	0	0	1	0	0	0	0	0	0	0	0	0	0	0	0	21	0	0	0	0	0	2	0	0	0	0	0
Otu0001033	2	0	0	0	2	4	1	0	0	0	1	0	0	0	0	1	1	0	0	4	0	1	3	3	0	4	2	5	2	0	2	0	0	0	0	0	1	0	0	1	1	0	0	0	0	0	0	0	0
Otu0001034	0	6	6	2	2	1	3	3	0	0	2	0	10	1	1	0	0	0	0	0	0	0	0	0	1	0	0	1	0	3	1	2	0	0	2	0	0	0	0	0	0	0	1	0	0	0	0	0	0
Otu0001035	2	0	3	0	0	2	0	1	1	0	3	0	0	1	1	2	1	1	1	4	0	0	0	2	0	1	0	0	0	1	0	0	1	0	1	1	0	0	0	1	0	0	0	0	0	0	0	0	0
Otu0001036	0	0	0	0	0	0	0	0	0	0	0	0	0	0	0	0	0	0	0	0	0	0	0	0	0	0	0	0	0	0	0	0	0	0	0	0	0	0	0	0	0	0	0	0	0	0	0	0	0
Otu0001037	0	1	0	0	0	0	0	0	0	0	0	0	0	0	0	0	0	0	0	0	0	0	0	0	1	0	0	0	0	0	0	0	0	1	0	1	1	0	0	0	0	1	1	0	1	3	1	3	2
Otu0001038	0	0	1	4	1	0	0	2	1	0	0	5	0	0	0	0	2	0	0	2	0	0	1	1	0	1	1	0	1	0	0	0	0	2	0	0	0	0	0	0	0	0	0	1	0	1	0	0	0
Otu0001039	0	0	0	0	0	0	0	0	0	0	0	0	0	0	0	0	0	0	0	0	0	0	0	0	0	0	0	0	0	0	0	0	0	0	0	0	0	0	0	0	0	0	0	0	0	0	0	0	0
Otu0001040	1	0	0	1	1	0	1	1	0	1	0	1	0	0	0	1	0	1	0	0	0	1	0	0	1	0	0	0	0	0	1	0	0	0	0	0	2	0	0	0	0	2	0	3	0	0	1	0	0
Otu0001041	0	0	0	0	0	0	0	0	0	0	0	0	0	0	2	0	0	0	0	0	0	0	0	0	0	0	0	0	0	0	0	0	0	0	0	0	0	0	0	0	0	0	0	0	0	0	0	0	0
Otu0001042	0	0	1	0	1	0	1	0	0	1	0	0	0	0	0	0	1	0	1	3	1	1	0	2	0	2	2	2	3	0	0	0	0	0	0	0	0	0	0	0	0	0	0	0	2	1	0	0	0
Otu0001043	0	0	0	3	1	2	0	0	1	0	1	3	0	1	1	0	1	1	0	0	3	4	1	1	0	0	0	0	2	1	0	0	1	0	0	0	0	0	0	0	0	0	0	0	0	0	0	0	0
Otu0001044	0	0	0	0	0	0	0	0	0	0	0	0	0	0	0	0	0	0	0	0	0	0	0	0	0	0	0	0	0	0	0	0	0	0	0	0	0	0	0	0	0	0	0	0	0	0	0	0	0
Otu0001045	1	0	0	0	0	0	0	0	0	0	0	0	0	0	0	0	0	0	0	0	0	0	0	0	0	0	0	0	0	0	0	0	1	0	0	1	0	5	1	2	0	1	0	1	0	2	0	0	0
Otu0001046	0	0	0	0	0	0	0	0	0	0	0	0	0	0	0	0	0	0	0	0	0	0	0	0	0	0	0	0	0	0	0	0	0	0	1	0	0	0	1	0	0	0	0	1	0	0	1	6	0
Otu0001047	1	1	1	0	0	4	0	1	0	1	0	4	0	0	1	0	0	1	3	1	2	4	0	2	0	1	3	0	0	0	0	1	0	0	1	1	1	0	0	0	0	0	0	0	0	0	0	0	0
Otu0001048	0	4	2	0	14	6	2	1	0	0	10	0	0	23	0	0	0	0	0	0	0	0	0	0	0	0	0	0	0	12	0	0	0	0	0	0	0	0	0	0	0	0	0	0	0	0	0	0	0
Otu0001049	0	0	1	1	2	1	9	0	0	1	0	0	0	0	0	0	1	1	1	1	3	1	0	5	2	0	1	0	3	0	0	0	1	0	0	0	0	0	0	0	0	0	0	0	0	0	0	0	0
Otu0001050	0	0	0	0	0	0	0	0	0	0	0	0	0	0	0	0	0	0	0	0	0	0	0	0	0	0	0	0	0	0	3	4	8	0	0	0	0	1	6	0	0	0	0	0	0	0	0	0	0
Otu0001051	2	0	1	1	0	1	0	0	0	2	1	1	0	0	1	1	0	0	1	0	0	0	0	0	0	0	1	1	0	0	0	0	0	0	0	0	0	0	0	0	1	0	0	0	0	0	0	0	0
Otu0001052	2	0	0	0	0	0	0	0	0	0	2	0	0	0	0	0	0	0	0	0	14	0	0	11	1	0	0	0	5	0	0	0	0	0	0	0	0	0	0	3	0	2	0	0	0	0	0	0	0
Otu0001053	0	0	0	0	0	0	0	0	0	0	0	0	0	0	0	1	1	0	2	0	0	12	0	0	0	2	4	1	1	0	0	0	0	1	0	0	0	0	0	0	0	0	0	0	0	0	0	0	0
Otu0001054	0	1	0	0	0	0	0	0	0	1	0	0	1	0	0	0	1	1	4	3	0	15	1	1	0	0	1	0	0	2	0	0	0	0	0	0	0	0	0	0	0	0	0	0	0	0	0	0	0
Otu0001055	0	0	0	0	0	0	0	0	0	0	0	0	0	0	0	0	0	1	0	0	0	0	0	0	0	0	0	0	0	0	0	0	0	0	0	0	0	0	0	0	0	0	0	1	0	0	0	0	0
Otu0001056	0	0	0	0	0	0	0	0	0	0	0	0	0	0	0	0	0	0	0	0	0	0	0	0	0	0	0	0	0	0	0	0	0	0	0	0	0	0	0	0	0	0	0	0	0	0	0	0	0
Otu0001057	3	0	0	0	0	0	0	0	0	0	0	0	0	0	0	0	0	0	0	0	0	0	0	0	0	0	0	0	0	0	0	1	0	0	1	0	0	1	0	0	0	14	0	3	0	0	0	0	0
Otu0001058	0	0	0	5	0	0	7	0	1	0	0	2	0	0	0	3	0	0	1	1	1	2	0	0	0	0	2	0	3	0	0	0	0	0	0	0	1	0	0	0	0	1	0	0	0	0	0	0	0
Otu0001059	0	0	1	0	0	0	3	0	0	0	0	0	0	0	0	11	0	0	1	0	0	3	0	0	0	0	0	0	0	0	0	0	1	0	0	0	1	3	0	0	0	0	0	0	0	1	0	0	0
Otu0001060	2	0	2	0	0	2	1	1	2	0	0	1	0	2	0	2	0	1	2	2	7	0	3	5	0	1	1	0	2	1	0	0	0	0	0	0	0	0	0	0	1	0	0	0	0	0	0	0	0
Otu0001061	0	0	0	0	0	0	0	0	0	0	0	0	0	0	0	0	0	0	0	0	0	0	0	0	3	0	0	0	0	0	0	0	0	0	6	3	1	0	0	3	0	0	0	2	6	2	3	0	0
Otu0001062	0	0	0	0	0	0	0	0	1	0	0	1	1	1	0	0	0	0	1	0	0	0	0	1	0	0	0	1	0	0	1	1	0	0	0	0	0	0	1	0	0	0	0	0	1	1	0	0	0
Otu0001063	3	2	2	1	2	0	1	1	1	1	0	0	0	3	1	1	0	2	3	4	0	2	0	0	0	1	0	0	0	1	0	1	0	0	1	0	0	0	1	0	0	0	1	0	0	0	0	0	0
Otu0001064	0	1	2	2	0	0	1	4	2	0	1	4	2	2	0	0	1	1	0	0	0	1	0	0	0	0	0	0	0	0	1	0	1	0	0	0	0	0	0	0	0	0	0	0	0	0	0	0	0
Otu0001065	0	0	1	0	2	3	0	0	0	0	0	0	0	0	0	4	0	1	2	0	0	1	1	0	1	2	1	6	0	1	0	1	3	0	0	0	0	0	0	4	0	0	0	0	0	0	0	0	0
Otu0001066	0	0	0	0	0	0	0	0	0	1	0	0	0	0	0	0	0	2	0	0	0	0	0	0	0	0	0	0	0	0	4	0	0	0	1	1	0	0	0	1	0	0	3	0	2	0	1	0	2
Otu0001067	1	0	0	0	1	3	1	0	0	2	0	0	0	0	0	0	2	0	2	1	1	0	0	1	0	0	0	0	0	3	0	0	0	0	0	0	0	0	0	1	1	0	0	0	0	1	0	0	0
Otu0001068	0	0	0	0	0	3	1	1	0	1	0	1	0	0	0	1	0	0	0	1	1	7	1	2	0	2	0	2	0	0	0	0	0	0	0	1	0	0	0	0	3	0	0	0	0	0	0	0	0
Otu0001069	0	0	0	0	0	0	0	0	0	0	0	0	0	0	0	0	0	0	0	0	0	0	0	0	0	0	0	0	0	0	0	0	0	0	0	0	0	0	0	0	0	0	0	0	0	0	0	0	0
Otu0001070	0	5	1	1	15	1	0	7	7	0	9	1	0	13	3	0	0	0	0	0	0	0	0	0	0	0	0	0	1	1	0	0	0	0	0	0	1	1	0	0	0	0	0	0	0	1	0	0	0
Otu0001071	1	7	1	1	1	2	0	0	5	0	3	2	1	3	0	1	1	1	1	2	2	0	0	0	0	0	0	0	1	2	0	0	1	0	0	0	0	0	0	0	1	0	0	0	0	0	0	0	0
Otu0001072	0	2	2	0	4	0	0	2	3	1	6	3	2	9	2	0	1	0	0	0	0	0	1	0	0	0	0	0	0	0	0	0	0	0	2	0	4	0	0	0	0	0	0	0	0	0	0	0	0
Otu0001073	0	0	0	0	0	0	0	0	0	0	0	0	0	0	0	0	0	0	0	0	0	0	0	0	0	0	0	0	0	0	0	0	0	0	0	0	0	0	0	0	0	0	0	0	0	0	0	0	0
Otu0001074	3	2	0	0	0	1	3	4	0	1	0	2	0	1	1	0	0	2	2	1	0	2	0	0	0	0	0	0	1	0	0	0	0	0	0	1	0	1	0	0	0	0	0	0	0	0	0	0	0
Otu0001075	0	0	0	0	0	0	0	0	0	0	0	0	0	0	0	0	0	0	0	0	0	0	0	0	1	0	0	0	0	0	0	0	0	0	1	0	0	0	0	0	0	0	0	0	3	2	0	2	0
Otu0001076	3	0	0	0	0	0	0	2	0	0	0	0	0	0	0	0	1	0	0	0	0	0	0	0	0	0	0	0	0	0	0	0	0	0	1	0	0	0	0	0	0	0	0	0	0	0	0	0	0
Otu0001077	0	0	0	0	0	0	0	0	0	0	0	0	2	0	0	0	0	0	0	0	0	0	0	0	0	0	0	0	0	0	1	2	0	0	0	0	0	0	0	0	0	0	2	0	0	0	0	0	1
Otu0001078	1	0	0	0	0	2	1	0	0	1	0	0	2	0	1	5	0	1	0	1	2	2	1	0	0	1	0	0	0	1	0	2	0	0	0	2	0	0	0	0	3	1	1	0	1	0	0	0	0
Otu0001079	1	1	4	1	2	1	1	0	1	1	3	0	1	1	2	0	0	1	3	2	2	2	0	0	0	0	0	0	3	4	0	1	0	0	0	0	0	0	0	0	1	3	0	0	0	0	0	0	0
Otu0001080	0	0	2	0	0	0	0	0	0	0	0	1	0	0	0	0	0	0	0	0	11	1	0	8	0	1	0	0	2	0	0	0	0	1	0	0	3	0	0	0	4	0	0	0	0	0	0	0	0
Otu0001081	0	3	3	0	1	0	0	2	2	0	3	0	5	1	1	0	0	0	0	0	0	0	0	0	0	0	0	0	0	3	1	2	0	0	0	0	2	0	0	0	0	1	1	0	0	1	0	0	0
Otu0001082	3	0	0	0	0	1	0	0	0	0	0	0	0	0	0	0	0	0	0	0	0	0	0	0	1	0	0	0	0	0	0	0	0	0	0	0	0	0	0	0	0	2	0	0	0	0	0	0	0
Otu0001083	0	0	0	0	0	0	0	0	0	0	0	0	0	0	0	0	0	0	0	0	0	0	0	0	1	0	0	0	0	0	2	1	1	0	2	0	0	0	0	0	1	0	0	1	1	1	0	4	0
Otu0001084	0	0	0	0	0	2	0	0	0	0	0	0	0	0	0	0	0	1	0	0	0	0	0	0	0	0	0	0	0	0	0	1	0	0	0	4	0	0	0	4	0	1	0	1	0	0	0	1	0
Otu0001085	1	1	1	0	0	0	0	0	0	1	2	0	1	1	0	3	2	2	1	1	1	0	0	1	0	0	2	0	0	0	1	0	0	1	0	0	0	0	0	0	3	0	0	0	1	0	0	0	0
Otu0001086	1	0	0	2	1	1	2	3	1	1	0	3	0	0	1	1	0	0	0	0	5	2	0	3	1	1	0	1	2	0	1	0	1	0	0	1	1	0	0	0	0	0	0	0	0	0	0	0	0
Otu0001087	0	1	0	1	0	0	0	0	1	1	0	1	1	0	0	0	0	0	1	0	0	3	1	0	0	0	1	2	0	0	0	0	0	1	0	0	4	0	0	0	1	0	0	0	0	0	0	1	0
Otu0001088	0	0	0	0	0	0	0	0	0	0	0	0	0	0	0	0	0	0	0	0	0	0	0	0	0	0	0	0	0	0	0	0	0	0	0	0	0	0	0	0	0	0	0	0	0	0	0	0	0
Otu0001089	1	0	0	0	0	0	0	0	0	0	0	0	1	0	0	0	0	0	0	0	0	0	0	0	1	0	0	0	0	0	0	0	0	0	0	1	0	1	1	0	0	5	2	1	2	0	0	1	0
Otu0001090	0	6	2	0	0	0	0	1	0	2	0	0	2	1	1	1	0	3	0	0	0	2	0	1	0	2	0	2	3	0	0	0	0	0	0	0	1	0	0	0	0	0	0	0	0	0	0	0	0
Otu0001091	0	0	0	0	0	0	0	0	0	0	0	0	0	0	0	0	0	0	0	0	0	0	0	0	0	0	0	0	0	0	0	0	0	0	0	0	0	0	0	0	0	0	0	0	0	0	0	0	0
Otu0001092	5	1	2	1	0	3	0	0	0	0	0	2	1	2	3	0	0	0	0	1	1	3	0	0	0	4	0	3	0	0	0	0	0	0	0	0	1	0	0	0	3	0	0	0	0	0	0	0	0
Otu0001093	0	0	1	0	0	0	0	0	0	0	0	0	0	0	0	0	0	0	0	0	1	0	0	0	0	0	0	0	0	0	0	0	0	0	0	0	0	0	0	0	0	0	0	0	0	0	0	0	0
Otu0001094	0	0	0	0	0	0	0	0	0	0	1	0	0	0	0	0	0	0	0	0	0	0	0	0	0	0	0	0	0	0	0	0	0	0	0	0	0	0	0	0	0	0	0	0	0	2	2	4	0
Otu0001095	0	1	5	2	0	0	0	6	9	0	0	2	5	2	1	0	0	0	0	0	0	1	0	1	0	0	0	0	0	0	1	1	0	0	0	1	4	0	0	0	0	0	0	1	0	0	0	0	1
Otu0001096	5	0	0	0	0	0	0	0	0	0	0	0	0	0	0	0	0	0	0	0	0	0	0	0	1	0	0	0	0	0	0	0	0	0	0	2	0	0	1	1	0	15	0	0	0	0	0	1	0
Otu0001097	0	0	0	0	0	0	0	0	0	0	0	0	0	0	0	0	0	0	0	0	0	0	0	0	1	0	0	0	0	0	1	0	0	0	0	0	0	0	0	2	0	0	1	1	3	0	2	2	2
Otu0001098	0	0	0	0	0	0	1	0	0	0	0	0	0	0	0	0	0	0	0	0	0	0	0	0	0	0	0	0	0	0	0	0	0	0	0	0	0	0	0	0	0	0	0	0	0	0	0	0	0
Otu0001099	0	0	0	0	1	0	0	0	0	1	1	0	0	0	0	0	0	0	0	0	0	0	0	0	0	0	0	0	0	0	1	0	1	0	1	0	0	0	5	0	0	1	0	0	0	2	0	3	1
Otu0001100	0	4	0	2	1	0	1	2	5	1	0	8	0	0	1	0	1	0	0	4	2	1	0	1	0	0	1	0	0	0	0	1	1	0	1	0	0	1	0	0	0	0	0	0	0	0	0	0	0
Otu0001101	0	0	0	0	0	3	2	0	0	0	0	0	2	0	0	0	0	3	1	0	0	0	1	0	2	0	0	0	0	1	0	0	0	1	2	2	1	0	0	2	1	0	0	0	0	0	0	0	0
Otu0001102	0	0	0	0	0	0	0	0	0	0	0	0	0	0	0	0	0	0	0	0	0	0	0	0	0	0	0	0	0	0	0	0	0	0	0	0	0	0	0	0	0	0	0	0	0	0	0	0	0
Otu0001103	0	0	0	0	0	0	0	0	0	2	0	0	0	0	0	0	0	0	0	0	0	0	0	0	1	0	0	0	0	0	0	0	0	0	0	0	0	0	0	2	0	2	1	0	0	1	0	1	0
Otu0001104	0	0	0	0	0	0	0	0	0	0	0	0	2	0	0	0	0	0	0	0	0	0	0	0	0	0	0	0	0	0	0	0	0	0	0	0	0	0	0	1	1	0	1	1	1	2	0	2	3
Otu0001105	0	0	0	1	0	1	4	0	0	0	0	0	0	0	0	0	0	0	0	1	2	1	0	1	0	2	0	1	0	0	0	0	0	0	0	1	0	0	0	0	0	0	0	0	0	0	0	0	0
Otu0001106	0	0	0	0	4	0	0	0	0	0	4	2	0	0	0	0	0	0	0	2	0	0	21	0	0	0	0	1	0	0	0	0	0	3	0	0	0	0	0	0	0	0	0	0	0	0	0	0	0
Otu0001107	0	0	0	0	0	0	0	0	0	0	0	0	0	0	0	0	0	0	0	0	0	0	0	0	0	0	0	0	0	0	0	0	0	0	0	0	0	0	0	0	0	0	0	0	0	0	0	0	0
Otu0001108	0	0	1	0	0	0	0	1	4	0	0	1	1	0	0	0	0	0	2	1	0	0	0	0	0	0	0	0	0	0	0	0	0	0	0	0	3	1	0	0	1	0	0	0	0	2	0	0	0
Otu0001109	0	0	0	0	0	0	0	0	0	0	0	0	0	0	0	0	0	0	0	0	0	0	0	0	0	0	0	0	0	0	0	0	0	0	0	2	0	0	0	2	1	0	0	0	0	0	0	3	2
Otu0001110	2	1	0	0	0	0	0	0	0	0	0	0	0	0	0	0	0	0	0	0	0	0	0	1	1	0	0	0	0	0	0	0	0	0	0	0	2	0	0	1	1	3	1	1	1	2	0	1	2
Otu0001111	0	0	0	0	0	0	0	0	0	0	3	0	0	0	1	0	0	0	0	0	0	0	0	0	0	0	0	0	0	0	0	0	0	0	0	0	0	0	0	0	0	0	0	0	0	0	0	2	0
Otu0001112	0	0	0	0	0	0	0	0	0	0	0	0	0	0	0	0	0	0	0	0	0	0	0	0	0	0	1	0	0	0	0	0	0	0	0	0	0	0	0	0	0	0	0	0	0	0	0	0	0
Otu0001113	2	0	0	0	0	0	0	0	0	0	0	0	0	0	0	0	0	0	0	0	0	0	0	0	1	0	0	0	0	0	2	0	0	0	0	1	0	0	1	3	0	1	0	3	1	0	0	4	0
Otu0001114	0	0	0	0	0	0	0	0	0	0	0	0	0	0	0	0	0	0	0	0	0	0	0	0	1	0	0	0	0	0	1	1	2	0	3	0	0	1	3	1	0	0	0	0	1	1	0	0	0
Otu0001115	1	0	0	0	0	2	0	0	0	0	0	0	0	0	0	0	0	0	0	0	0	0	0	0	2	0	0	0	0	0	0	0	0	2	0	0	0	0	0	1	0	0	0	2	2	2	0	1	2
Otu0001116	0	3	2	0	0	2	0	0	0	0	0	0	1	0	0	0	0	1	0	1	0	0	1	0	0	0	0	0	0	0	0	3	0	0	0	0	0	0	0	0	0	0	0	3	0	2	0	0	0
Otu0001117	2	0	0	0	1	1	4	0	0	2	1	0	0	0	1	1	1	2	1	3	0	1	0	2	0	1	4	2	1	1	0	0	0	1	0	0	0	0	0	2	0	3	0	0	0	0	0	0	0
Otu0001118	1	0	0	1	3	3	0	2	0	1	4	2	0	0	0	0	0	0	1	1	0	1	0	0	0	0	0	0	0	2	0	5	0	0	0	0	0	1	0	0	0	0	0	0	0	1	0	1	0
Otu0001119	0	4	2	0	1	1	0	2	1	0	0	0	8	2	0	0	0	0	0	0	0	0	0	0	0	0	0	1	0	0	0	1	0	0	0	0	7	0	0	0	0	0	2	0	0	3	0	0	0
Otu0001120	0	0	0	0	0	1	0	0	0	0	0	0	0	0	0	0	0	0	0	0	0	0	0	0	0	0	0	0	0	0	1	1	1	0	0	0	1	7	3	0	0	3	0	3	1	0	2	0	1
Otu0001121	0	1	0	2	1	1	1	1	1	0	0	2	0	0	1	0	0	0	0	0	1	5	0	2	0	2	2	0	1	1	0	1	0	0	0	0	0	0	0	2	0	1	0	0	0	0	0	0	0
Otu0001122	0	0	0	0	0	0	0	0	0	0	0	0	0	0	0	0	0	0	0	0	0	0	0	0	3	0	0	0	0	0	0	0	0	0	0	0	0	2	0	0	0	1	1	0	0	1	2	0	1
Otu0001123	0	1	4	0	5	3	0	1	3	0	3	0	0	11	16	0	0	0	0	0	0	0	0	0	0	0	0	0	0	6	0	0	0	0	0	0	3	0	0	0	0	0	0	0	0	1	0	0	0
Otu0001124	0	0	0	0	0	0	0	0	0	0	0	0	0	0	0	0	0	0	0	0	0	0	0	0	0	0	0	0	0	0	0	0	0	0	0	0	0	0	0	0	0	0	0	0	0	0	0	0	0
Otu0001125	0	0	0	0	0	0	0	0	0	0	0	0	3	0	0	0	0	0	0	0	0	0	0	1	0	0	0	0	0	0	0	6	0	0	0	0	2	5	0	0	0	0	2	1	0	4	0	0	0
Otu0001126	0	1	0	2	1	1	0	0	0	0	0	0	0	0	2	0	0	1	0	0	5	0	0	0	0	0	0	2	0	0	0	0	0	0	0	0	0	0	0	0	0	0	0	0	0	0	0	0	0
Otu0001127	0	0	0	0	0	0	0	0	0	0	0	0	0	0	0	0	1	0	0	0	0	0	1	0	0	0	0	0	0	0	0	0	0	0	0	0	0	2	0	0	0	2	1	0	0	1	0	1	1
Otu0001128	0	1	1	0	1	1	0	1	1	5	0	1	1	2	0	0	0	0	1	0	0	0	0	1	2	0	0	0	1	0	0	1	1	0	0	0	0	0	0	0	0	0	0	0	0	0	0	0	0
Otu0001129	1	0	1	0	4	0	2	1	2	1	0	1	0	2	0	6	1	3	0	1	0	0	2	0	0	0	0	2	1	3	0	1	0	1	0	0	0	1	0	0	2	0	0	0	0	0	0	0	0
Otu0001130	0	0	0	0	0	0	0	0	0	0	0	0	0	0	0	0	0	0	0	0	0	0	0	0	1	0	0	0	0	0	1	1	2	0	0	0	0	0	0	1	0	1	3	0	0	2	1	0	2
Otu0001131	0	0	0	0	0	0	0	0	0	1	0	0	0	0	0	0	0	0	0	0	0	0	0	0	1	0	0	0	0	0	0	1	0	0	0	0	0	0	0	0	0	1	1	0	2	3	2	1	0
Otu0001132	0	0	0	0	0	1	0	0	0	1	0	0	0	0	0	0	0	0	0	0	0	0	0	0	0	0	0	0	0	0	0	1	0	0	2	1	1	0	0	0	1	2	4	1	1	1	0	0	2
Otu0001133	1	0	0	0	0	0	0	0	0	0	0	0	0	0	0	0	0	0	0	0	0	0	0	0	5	0	0	0	0	0	0	0	0	0	1	6	0	1	0	8	0	0	0	1	4	4	2	0	1
Otu0001134	0	0	2	0	0	0	0	0	0	0	0	0	0	1	0	0	0	0	0	0	0	0	0	0	0	0	0	0	0	0	0	0	0	0	0	0	6	2	0	0	0	0	0	1	0	4	0	1	2
Otu0001135	0	0	0	0	0	0	0	0	0	0	0	0	0	0	0	0	0	0	0	0	0	0	0	0	0	0	0	0	0	0	1	0	0	0	0	0	0	0	1	2	0	0	1	1	0	0	0	2	0
Otu0001136	0	0	1	4	1	0	0	3	1	0	4	10	0	2	0	0	0	0	0	0	0	0	0	0	0	0	0	0	0	0	0	0	0	0	0	0	14	0	0	0	0	0	0	1	0	3	0	1	0
Otu0001137	1	0	0	0	0	0	0	0	0	0	0	0	0	0	0	0	0	0	0	0	0	0	0	0	0	0	0	0	0	0	0	1	2	0	1	0	0	0	0	0	0	0	1	0	1	0	0	1	1
Otu0001138	0	0	0	0	0	0	0	0	0	0	0	0	0	0	0	0	0	0	0	0	0	0	0	0	0	0	0	0	0	0	0	0	0	0	0	0	0	0	0	0	0	0	0	0	0	0	0	0	0
Otu0001139	0	0	0	0	0	0	0	0	0	0	0	0	0	0	0	0	0	0	0	0	0	0	0	0	0	0	0	0	0	0	0	0	0	0	0	0	0	0	0	0	0	0	0	0	0	0	0	0	0
Otu0001140	0	0	0	0	0	0	0	0	1	0	0	0	0	0	0	0	0	1	0	0	0	0	0	0	0	0	0	0	0	0	0	0	0	0	0	0	0	0	0	0	0	0	0	0	0	0	0	1	0
Otu0001141	0	0	0	0	0	1	0	0	0	13	0	0	0	0	0	0	17	3	0	0	0	0	0	0	3	0	0	0	0	0	0	0	0	0	0	0	0	0	0	0	0	0	0	0	0	0	0	0	0
Otu0001142	0	0	0	0	0	0	0	0	0	0	0	0	0	0	0	0	0	0	0	0	0	0	0	0	0	0	0	0	0	0	0	0	0	0	0	0	0	0	0	0	0	0	0	0	0	0	0	0	0
Otu0001143	0	0	0	0	0	0	0	0	0	0	0	0	1	0	0	0	0	0	0	0	0	0	1	0	0	0	0	0	0	0	0	1	0	0	0	0	2	1	0	0	0	0	0	0	0	3	0	0	1
Otu0001144	1	0	0	0	0	0	0	0	0	0	0	0	0	0	0	0	0	0	0	0	0	0	0	0	0	0	0	0	0	0	1	0	0	0	1	1	0	0	0	3	2	0	0	1	1	1	4	1	0
Otu0001145	0	1	1	0	0	3	2	0	0	2	0	0	0	1	1	2	0	0	1	1	1	0	0	2	0	1	2	5	1	0	0	1	0	0	0	0	0	0	0	0	1	1	0	0	0	0	0	0	0
Otu0001146	0	0	1	0	0	2	0	0	0	0	0	0	0	1	0	1	1	1	2	0	0	1	0	0	0	0	0	1	1	0	2	1	0	0	0	0	1	0	1	0	0	0	0	0	0	0	1	1	0
Otu0001147	1	0	0	0	0	0	0	0	1	2	2	0	3	1	0	1	0	1	3	1	0	1	0	0	0	0	1	0	1	2	0	2	0	2	0	0	0	0	0	0	1	3	0	0	0	0	0	0	0
Otu0001148	0	1	0	0	0	0	0	0	0	0	0	0	0	0	0	0	2	0	0	0	0	0	0	0	0	0	0	0	0	0	1	0	0	0	0	1	0	0	0	2	0	0	1	1	0	0	0	5	0
Otu0001149	1	2	0	0	0	2	0	0	0	0	0	0	1	0	0	0	0	2	1	0	0	0	1	0	0	0	0	0	0	0	0	2	0	1	0	1	1	0	0	1	0	1	0	0	0	0	0	0	0
Otu0001150	0	0	0	1	1	0	0	0	0	0	0	2	1	0	1	1	0	0	2	0	0	0	2	1	1	1	0	2	0	1	0	0	0	2	0	0	0	0	1	0	0	0	0	0	0	0	0	0	0
Otu0001151	0	1	0	1	0	0	2	0	0	0	0	0	1	0	0	3	0	0	1	0	3	0	0	0	0	1	1	3	0	1	0	0	0	0	0	0	0	0	0	0	0	0	0	0	0	0	0	0	0
Otu0001152	0	0	0	0	0	0	0	0	0	0	0	0	0	0	0	0	0	0	0	0	0	0	0	0	0	0	0	0	0	0	1	0	0	0	0	0	0	0	0	0	0	0	0	0	0	0	0	0	0
Otu0001153	0	0	3	1	0	0	1	0	1	0	1	2	0	0	0	1	0	0	2	2	0	3	2	2	0	1	0	0	1	0	0	0	0	1	0	1	2	0	0	0	0	1	0	0	1	0	0	0	0
Otu0001154	2	0	0	0	0	1	0	0	0	0	0	0	0	0	0	0	0	0	0	0	0	0	0	0	0	0	0	0	0	0	1	0	0	1	1	1	0	0	0	0	0	1	0	3	0	1	2	1	0
Otu0001155	0	4	6	0	0	2	1	2	1	1	4	0	9	0	1	0	0	0	0	0	0	0	0	0	0	0	0	0	0	2	0	1	0	0	2	0	0	0	0	0	0	0	0	0	0	0	0	0	0
Otu0001156	0	1	0	0	0	1	0	0	0	1	0	1	0	1	2	4	2	3	2	0	0	0	1	5	0	0	1	0	0	0	1	0	0	0	0	0	0	0	0	0	2	0	0	0	1	1	0	0	0
Otu0001157	0	3	0	2	0	0	2	0	1	0	2	0	0	1	0	2	0	4	2	0	1	2	1	0	0	1	2	0	1	0	0	2	1	0	1	0	2	0	0	0	0	0	0	0	0	1	0	0	0
Otu0001158	0	2	0	7	0	1	0	3	3	1	0	0	6	0	1	0	0	0	0	0	0	0	3	2	0	1	0	1	0	1	0	0	0	0	1	0	3	0	0	0	0	0	0	0	0	0	0	0	0
Otu0001159	1	0	3	0	1	2	1	3	2	0	0	1	0	1	1	0	1	2	0	1	1	3	0	0	0	0	0	1	0	1	0	0	0	0	1	1	2	0	0	0	1	0	0	0	0	0	0	0	0
Otu0001160	0	0	2	0	2	0	0	3	0	1	1	2	0	0	4	0	0	1	0	2	7	0	0	2	0	0	1	0	4	1	0	0	1	0	0	0	0	0	0	0	0	0	0	0	0	0	0	0	0
Otu0001161	0	0	0	1	0	3	1	0	0	0	0	2	0	0	1	1	0	1	1	2	1	4	1	0	0	0	2	3	0	0	1	0	0	1	1	0	0	0	0	0	4	0	0	0	0	1	0	0	0
Otu0001162	0	1	0	0	0	1	5	0	0	0	0	0	0	0	0	0	0	0	1	1	0	3	2	6	0	4	3	3	2	0	0	0	0	0	0	0	1	0	0	0	0	0	0	0	0	0	0	0	0
Otu0001163	1	1	0	0	0	0	2	1	0	0	1	2	0	0	0	0	0	0	1	0	0	1	0	0	0	0	0	0	0	0	0	0	0	0	0	0	1	0	0	0	0	0	0	0	0	0	0	0	0
Otu0001164	0	0	0	0	0	0	0	0	0	0	0	0	0	0	0	0	0	0	0	0	0	0	0	0	1	0	0	0	0	0	0	0	0	0	1	0	1	0	0	1	0	1	1	0	1	0	3	0	0
Otu0001165	0	0	0	0	0	0	0	0	0	1	0	0	0	0	1	0	0	2	0	1	1	0	0	0	0	3	1	2	0	0	0	0	0	0	0	0	0	0	0	0	1	0	0	0	0	0	0	0	0
Otu0001166	1	0	1	1	0	1	0	0	0	0	0	0	0	0	1	0	0	1	0	0	0	2	0	0	0	2	0	0	0	1	0	0	0	0	0	1	0	0	0	1	3	0	0	0	0	0	0	0	0
Otu0001167	2	0	0	0	0	0	0	0	0	1	0	0	0	0	0	0	0	0	0	0	0	0	0	0	0	0	0	0	0	0	0	0	1	0	0	0	0	0	0	2	0	5	1	1	1	1	0	1	1
Otu0001168	0	0	0	0	0	0	0	0	0	0	0	0	0	0	0	0	0	0	0	0	0	0	0	0	0	0	0	0	0	0	0	0	0	0	0	0	0	0	0	0	1	2	0	0	4	1	0	2	2
Otu0001169	0	0	0	0	0	0	0	0	0	1	0	0	0	0	0	0	0	0	0	0	0	0	0	0	1	0	0	0	0	0	2	2	1	0	0	0	0	0	4	2	1	2	0	1	0	0	0	1	0
Otu0001170	2	1	4	1	0	2	2	2	3	0	0	1	3	0	0	0	0	1	0	0	0	0	0	0	0	0	0	0	0	0	0	1	1	0	0	0	0	0	0	1	0	1	1	0	0	0	0	0	0
Otu0001171	0	0	0	0	0	0	0	0	0	0	0	0	1	0	0	0	0	0	0	0	0	0	0	0	1	0	0	0	0	0	1	2	0	1	0	0	0	0	0	1	0	1	1	3	3	1	0	1	2
Otu0001172	0	1	0	1	0	2	0	0	0	2	1	1	0	0	0	0	0	0	1	4	1	1	5	2	0	2	1	2	0	0	0	0	1	4	0	1	1	0	0	0	0	0	0	1	0	0	0	0	0
Otu0001173	0	0	0	0	0	0	0	0	0	0	0	0	0	0	0	0	0	0	0	0	0	0	0	0	0	0	0	0	0	0	0	0	0	0	0	0	0	0	0	0	0	0	0	0	0	0	0	0	0
Otu0001174	0	0	0	0	1	0	0	0	1	0	1	0	0	0	0	0	0	0	0	0	0	0	0	1	0	0	0	0	0	0	0	0	0	1	0	0	5	0	0	0	1	0	0	0	0	1	0	0	0
Otu0001175	0	0	0	0	0	1	0	0	0	1	1	0	0	0	0	0	1	0	0	0	0	1	0	0	0	0	0	0	0	0	0	0	0	0	0	0	0	0	0	1	0	0	1	0	0	0	0	0	0
Otu0001176	0	0	0	1	0	4	1	0	0	0	0	2	0	0	0	0	0	0	0	0	1	0	9	0	0	0	0	1	0	0	0	0	1	1	0	0	0	0	0	0	0	0	0	0	0	0	0	0	0
Otu0001177	1	0	0	0	1	1	2	0	0	0	0	0	0	0	0	0	0	0	0	0	1	1	0	0	0	1	0	0	0	0	0	0	0	5	0	0	0	0	0	0	3	0	0	0	0	1	0	0	0
Otu0001178	1	1	0	1	1	1	1	0	0	0	1	1	0	0	1	1	1	0	1	2	0	0	2	0	1	0	0	2	0	0	1	0	0	0	1	0	0	0	0	0	0	0	0	0	2	0	0	0	0
Otu0001179	0	2	1	2	1	0	1	4	2	1	0	0	3	1	0	0	0	2	0	0	0	0	0	1	0	0	0	1	0	0	0	0	1	0	0	0	5	0	0	0	0	0	1	0	0	2	1	0	0
Otu0001180	0	0	3	0	0	0	0	0	0	0	0	0	0	0	0	0	4	1	2	2	1	0	2	5	1	1	0	2	1	1	0	0	0	1	0	0	0	0	0	0	0	0	0	0	0	0	0	0	0
Otu0001181	0	0	0	0	0	0	0	0	0	0	0	0	1	0	0	0	0	0	0	0	0	0	0	0	0	0	0	0	0	0	0	0	0	0	0	0	0	0	4	1	0	0	2	0	0	0	0	1	2
Otu0001182	0	0	0	0	0	0	0	0	0	0	0	0	0	0	0	0	0	0	0	0	0	0	0	0	0	0	0	0	0	0	0	0	0	0	0	0	0	0	0	0	0	0	3	0	0	0	0	0	4
Otu0001183	0	0	0	0	0	0	0	0	0	0	0	0	1	0	0	0	0	0	0	0	0	0	0	0	2	0	0	0	0	0	0	0	0	0	0	0	1	0	0	2	0	0	2	1	2	1	0	0	2
Otu0001184	0	0	0	0	0	0	0	0	0	0	0	0	0	0	0	0	0	0	0	0	0	0	0	1	1	0	0	0	0	0	0	0	0	1	0	0	0	0	1	0	0	1	1	1	3	3	1	2	2
Otu0001185	0	0	0	0	0	0	0	0	0	2	0	0	0	0	0	0	0	0	0	0	0	0	0	0	0	0	0	1	0	0	0	0	0	0	1	0	0	2	0	1	1	0	0	2	5	0	0	0	2
Otu0001186	0	3	4	0	8	0	0	2	1	0	4	1	0	16	0	0	0	0	0	1	0	0	0	1	0	0	0	1	0	4	0	0	0	0	1	0	5	0	0	0	0	0	1	0	0	0	0	0	0
Otu0001187	0	0	0	1	0	0	0	0	1	0	0	0	0	2	0	10	0	1	2	0	1	2	0	5	0	0	0	0	0	0	0	0	0	0	0	0	1	0	0	1	1	0	0	2	0	0	0	0	0
Otu0001188	0	0	0	0	0	0	0	0	0	0	6	0	0	0	2	0	0	0	0	0	0	0	0	0	1	0	0	0	0	0	0	0	0	0	2	0	3	0	0	0	0	0	1	0	4	3	3	1	0
Otu0001189	1	1	0	0	1	0	0	3	4	1	1	0	0	0	2	2	3	4	5	0	0	3	0	1	0	0	1	1	0	0	1	0	0	0	1	0	0	0	0	1	1	0	0	0	0	0	0	0	0
Otu0001190	0	1	1	0	1	0	2	0	0	2	3	0	0	1	1	1	1	0	1	1	3	0	0	0	0	1	1	0	1	0	0	0	0	0	1	0	0	0	0	1	1	1	1	0	3	0	0	0	0
Otu0001191	0	0	0	0	1	0	0	0	0	0	0	0	0	0	0	0	0	0	0	0	0	0	0	0	0	0	0	0	0	0	3	1	3	0	0	0	0	0	10	0	0	1	0	0	0	0	0	0	0
Otu0001192	0	0	0	0	0	0	0	0	0	0	0	0	0	0	0	0	0	0	0	0	0	0	0	0	0	0	0	0	0	0	0	0	0	0	0	0	0	0	0	0	0	0	0	0	0	0	0	0	0
Otu0001193	0	0	0	0	0	0	0	0	0	0	0	0	1	0	0	0	0	0	0	0	0	0	0	0	0	0	0	0	0	0	0	0	0	0	0	0	0	0	0	0	0	1	6	0	0	0	0	0	5
Otu0001194	0	0	0	0	0	0	1	0	0	0	0	0	0	0	0	0	1	0	0	0	2	0	1	0	0	3	1	1	1	1	0	0	0	1	0	2	0	1	0	1	0	0	0	0	0	0	0	0	0
Otu0001195	2	0	0	0	0	1	0	0	0	1	0	0	0	0	0	1	0	0	4	3	0	0	0	1	0	0	0	0	0	5	0	0	0	0	0	0	0	0	0	0	0	5	0	1	0	0	0	0	0
Otu0001196	0	0	0	0	0	0	0	0	0	0	0	0	0	0	0	0	0	0	0	0	0	0	0	0	0	0	0	0	0	0	0	0	0	0	0	0	0	0	0	0	0	0	0	0	0	0	0	0	0
Otu0001197	0	0	0	0	0	0	0	0	0	0	0	0	0	0	0	0	0	0	0	0	0	0	0	0	0	0	0	0	0	0	0	0	0	0	0	0	0	0	0	0	0	0	0	0	0	0	0	3	0
Otu0001198	0	1	3	1	3	2	2	1	0	2	2	1	0	0	0	1	1	1	2	0	0	1	0	2	0	1	0	0	0	0	0	1	1	0	0	0	1	0	0	0	0	0	1	0	0	1	0	0	0
Otu0001199	0	0	0	0	0	1	0	0	0	0	0	0	0	0	0	0	0	0	0	0	0	0	0	0	2	0	0	0	0	0	0	0	0	0	1	0	0	1	0	1	1	0	2	0	0	0	0	1	4
Otu0001200	0	1	0	0	0	0	1	0	0	0	0	0	1	0	0	1	0	2	0	1	2	0	1	1	0	0	2	0	0	0	1	0	2	2	0	0	4	1	0	0	0	0	0	0	0	0	0	0	0
Otu0001201	0	0	0	0	0	0	0	0	0	0	0	0	1	0	0	0	0	0	0	0	0	0	0	0	0	0	0	0	0	0	0	0	0	0	0	0	0	0	0	1	1	0	2	1	0	1	0	3	0
Otu0001202	0	0	0	0	0	0	0	0	0	0	0	0	0	0	0	0	0	0	0	0	0	0	0	0	0	0	0	0	0	0	0	0	0	0	0	0	0	0	0	0	0	0	0	0	0	0	0	6	0
Otu0001203	1	0	2	0	1	0	0	2	0	2	0	0	0	0	1	3	1	2	2	4	0	0	0	2	0	3	1	0	3	1	0	0	0	0	0	0	0	0	0	0	1	0	0	0	1	0	0	0	0
Otu0001204	0	0	0	0	0	0	0	0	0	0	0	0	0	0	0	0	0	0	0	0	0	0	0	0	0	0	0	0	0	0	0	0	0	0	0	0	0	1	0	0	0	0	0	0	0	1	1	2	0
Otu0001205	2	1	2	0	1	1	0	0	0	1	0	1	0	0	1	1	1	1	0	2	0	1	1	2	0	0	0	2	0	0	1	0	1	1	1	0	0	0	0	0	0	1	0	0	1	0	0	0	0
Otu0001206	0	4	5	0	0	0	0	1	1	0	0	3	4	0	2	0	0	0	0	0	0	0	0	0	0	0	0	0	0	0	0	5	0	1	0	1	1	0	0	0	0	0	2	0	0	0	0	0	0
Otu0001207	2	0	0	0	0	0	0	0	0	1	0	2	0	1	1	0	0	0	0	0	0	1	2	0	0	0	2	2	0	1	0	0	0	0	0	0	1	0	0	0	1	0	0	3	0	0	0	0	0
Otu0001208	0	0	0	0	0	0	0	0	0	0	0	0	0	0	0	0	0	0	0	0	0	0	0	0	0	0	0	0	0	0	0	0	0	1	0	0	0	0	0	0	0	0	0	0	6	5	9	0	3
Otu0001209	0	0	1	0	0	0	0	15	19	0	0	0	0	0	0	0	0	0	0	0	0	0	0	0	0	0	0	0	0	0	0	2	0	0	1	0	2	1	0	0	0	0	0	0	0	0	0	0	0
Otu0001210	0	0	0	0	0	1	0	0	0	0	0	0	0	0	0	0	0	0	0	0	0	0	1	0	0	0	0	0	0	0	0	0	0	0	1	0	0	3	2	2	0	0	0	0	2	0	0	2	3
Otu0001211	0	1	1	0	0	2	1	0	1	2	0	0	0	1	0	1	0	0	1	0	0	2	0	0	0	0	1	1	3	0	0	0	0	0	0	2	0	0	0	0	0	0	0	0	0	0	0	0	0
Otu0001212	0	0	0	0	0	4	1	1	0	0	1	0	0	0	0	0	2	1	0	1	0	0	0	0	2	2	1	0	0	1	0	0	0	0	0	0	0	0	1	0	0	1	0	0	0	1	0	0	0
Otu0001213	0	0	0	0	0	0	0	0	0	0	0	0	0	0	0	0	0	0	0	0	0	0	0	0	0	0	0	0	0	0	0	0	0	0	0	0	0	0	0	0	0	0	0	0	0	0	0	0	0
Otu0001214	0	0	0	0	0	0	0	0	0	0	0	0	0	0	0	0	0	0	0	0	0	0	0	0	0	0	0	0	0	0	1	0	2	0	0	1	0	0	0	0	0	0	0	0	0	0	0	3	0
Otu0001215	0	0	0	0	0	2	0	0	0	1	0	0	0	0	0	0	0	0	0	0	0	0	0	0	0	0	0	0	0	0	0	0	1	0	0	0	0	0	0	0	0	0	0	0	0	0	0	1	0
Otu0001216	0	5	0	0	0	1	4	0	1	0	0	1	0	0	0	1	0	1	1	1	1	3	2	1	0	1	0	1	0	0	0	0	0	0	0	0	0	0	0	0	2	0	0	0	0	0	0	0	0
Otu0001217	0	0	0	0	0	0	0	0	0	0	0	0	0	0	0	0	0	0	0	0	0	0	0	0	2	0	0	0	0	0	0	0	2	0	0	0	1	0	0	1	0	1	2	3	1	1	0	2	2
Otu0001218	1	2	1	0	1	0	2	2	0	0	2	2	1	0	0	1	0	1	1	1	0	3	1	0	0	2	1	2	0	0	0	0	0	1	1	0	0	0	0	1	1	0	0	0	0	0	0	0	0
Otu0001219	0	0	0	0	0	0	0	0	0	0	0	0	0	0	0	0	0	0	0	0	0	0	0	0	1	0	0	0	0	0	0	1	0	1	4	0	1	0	0	1	0	0	0	1	1	2	5	0	1
Otu0001220	0	0	2	0	0	1	1	0	0	3	0	0	3	0	0	1	0	0	2	0	0	1	0	0	0	1	0	1	1	0	0	0	0	1	1	0	0	0	0	0	1	0	0	0	0	0	0	0	0
Otu0001221	0	0	0	0	0	0	0	0	0	0	1	3	0	0	0	0	0	0	0	0	0	0	0	0	0	0	0	0	0	0	0	0	0	0	0	0	0	0	0	1	0	1	0	3	0	0	0	3	0
Otu0001222	0	0	0	0	0	0	0	0	0	0	0	0	0	0	0	0	0	0	0	0	0	0	0	0	0	0	0	0	0	0	0	0	0	0	0	0	0	0	0	0	0	0	0	0	0	0	0	0	0
Otu0001223	0	0	0	0	0	0	1	0	0	1	0	0	1	0	0	1	0	0	0	0	0	0	0	0	5	0	0	0	0	0	0	0	0	2	0	2	2	0	0	0	1	0	2	2	0	2	0	0	1
Otu0001224	0	0	0	0	0	0	0	0	0	0	0	0	1	0	0	0	0	0	0	0	0	0	0	0	0	0	0	0	1	0	2	2	0	4	0	0	1	1	1	0	1	1	0	1	0	1	0	2	0
Otu0001225	0	0	0	0	0	0	0	0	0	0	3	0	0	0	0	0	0	0	0	0	0	0	0	0	0	0	0	0	0	0	0	0	0	0	0	0	2	0	0	0	1	0	0	0	2	1	4	3	0
Otu0001226	0	0	0	1	0	0	0	0	0	0	0	1	0	0	0	0	0	0	2	0	2	1	0	1	0	1	1	3	2	2	0	0	1	0	2	0	0	0	0	3	0	1	0	0	0	0	0	0	0
Otu0001227	0	0	0	0	0	0	0	0	0	0	0	0	1	0	0	0	0	0	0	0	0	0	0	0	0	0	0	0	0	0	1	0	1	0	0	0	0	0	0	0	0	0	0	0	0	0	0	0	0
Otu0001228	0	0	0	0	0	0	0	0	0	0	0	0	0	0	0	0	0	0	0	0	0	0	0	0	0	0	0	0	0	0	0	0	0	0	0	0	0	0	0	0	0	0	0	0	0	0	0	0	0
Otu0001229	0	0	0	0	0	0	0	0	0	0	0	0	0	0	0	0	0	0	0	0	0	0	0	1	0	0	0	0	0	0	0	0	0	0	0	0	0	0	0	0	0	0	0	0	0	0	0	0	0
Otu0001230	0	0	0	0	0	0	0	0	0	0	0	0	0	0	0	0	0	0	0	0	0	0	0	1	0	0	0	0	0	0	0	0	0	0	0	0	0	0	0	0	0	0	0	0	0	0	0	0	0
Otu0001231	0	1	1	0	0	1	0	0	0	1	0	0	0	0	0	2	0	0	1	1	5	0	0	3	0	1	1	2	3	0	0	0	1	0	0	0	0	0	0	0	0	0	0	1	0	0	0	0	0
Otu0001232	0	0	0	0	0	0	0	0	0	0	1	0	0	0	0	0	0	0	0	0	0	0	0	0	0	0	0	0	0	0	0	0	0	0	1	1	0	0	2	4	0	1	0	1	1	0	1	0	1
Otu0001233	0	3	1	3	0	1	4	3	3	0	0	4	0	0	1	2	0	0	1	0	0	3	0	0	0	0	1	0	0	0	0	4	1	0	0	0	1	0	0	0	1	0	1	2	0	1	0	0	0
Otu0001234	0	0	0	0	1	1	0	0	0	0	0	0	0	0	0	0	0	0	0	0	0	0	0	0	1	0	0	0	0	0	0	0	0	0	0	2	0	1	0	1	0	3	0	0	2	0	0	1	0
Otu0001235	2	0	0	0	0	0	0	0	0	1	0	0	1	0	0	0	2	0	0	0	0	0	0	0	0	0	0	0	0	1	1	0	1	0	0	0	0	0	0	0	0	0	0	0	3	0	0	0	0
Otu0001236	0	0	1	0	2	0	2	0	0	8	2	0	0	0	1	0	5	1	1	0	0	1	0	1	0	0	0	0	0	2	0	0	0	1	0	0	0	1	0	0	1	0	1	0	0	0	0	0	0
Otu0001237	0	1	1	0	0	0	0	26	14	0	0	0	1	2	0	0	0	0	0	0	0	0	0	0	0	0	0	0	0	0	0	1	0	0	1	0	3	0	0	0	0	0	0	0	0	0	0	0	0
Otu0001238	0	0	0	0	0	0	0	0	0	0	0	0	0	0	0	0	0	0	0	0	0	0	0	1	0	0	0	0	0	0	0	0	0	0	0	0	0	0	0	0	0	0	0	0	0	0	0	0	0
Otu0001239	2	0	0	0	0	0	0	0	0	0	0	0	0	0	0	0	0	0	0	0	0	0	0	1	1	0	0	0	0	0	3	2	3	0	0	0	0	0	5	0	0	1	1	0	0	0	0	0	2
Otu0001240	0	1	1	3	0	0	2	0	0	0	0	0	0	0	0	1	0	1	2	0	1	4	0	0	0	0	1	0	0	0	2	0	0	0	0	0	1	0	0	0	0	0	0	0	0	0	0	0	0
Otu0001241	0	0	0	0	0	0	0	0	0	0	0	0	0	0	0	0	0	0	0	0	0	0	0	1	0	0	0	0	0	0	0	0	0	0	0	0	0	0	0	0	0	0	0	0	0	0	0	0	0
Otu0001242	1	0	0	0	0	1	0	0	0	0	0	0	0	0	0	0	0	0	0	0	0	0	1	0	0	0	0	0	0	1	0	1	0	0	0	0	0	0	0	1	0	0	0	0	0	0	0	0	0
Otu0001243	0	3	1	0	8	2	0	7	3	0	0	2	0	13	6	0	0	0	0	0	0	0	0	0	0	0	0	0	0	5	0	0	0	0	1	0	0	1	0	0	0	0	0	0	0	0	0	0	0
Otu0001244	0	0	0	0	0	0	0	0	0	0	2	0	0	0	0	0	0	0	0	0	0	0	0	0	0	0	0	1	0	0	0	0	0	1	0	0	0	0	1	0	0	1	0	2	0	0	0	0	0
Otu0001245	0	0	0	0	0	0	0	0	0	0	0	0	2	0	0	0	0	0	0	0	0	0	0	0	2	0	0	0	0	0	0	0	0	0	0	1	0	1	0	7	0	0	0	1	0	0	0	1	1
Otu0001246	0	0	0	0	0	0	0	0	0	1	0	0	0	0	0	0	0	0	0	0	0	0	0	0	0	0	0	0	0	0	0	0	0	0	2	1	0	0	0	1	0	0	0	1	5	3	7	1	0
Otu0001247	0	0	0	0	0	0	0	0	0	0	1	0	0	0	0	0	0	0	0	0	0	0	0	0	0	0	0	0	0	0	0	0	0	0	0	0	0	0	0	0	0	2	0	0	1	0	0	0	0
Otu0001248	0	0	1	1	2	1	0	0	0	0	0	0	0	0	1	0	0	0	1	2	2	0	1	0	0	0	1	0	0	1	0	0	0	0	0	0	0	0	0	0	0	1	0	0	0	0	0	0	0
Otu0001249	0	1	0	1	0	1	1	1	0	2	0	2	0	1	1	0	1	0	0	5	0	1	3	0	0	2	0	0	2	0	0	1	0	2	0	0	0	0	0	1	0	0	0	0	0	0	0	0	0
Otu0001250	0	1	0	1	7	0	0	2	3	0	8	0	0	9	2	0	0	0	0	0	0	0	0	0	0	0	0	0	0	7	0	0	0	0	1	0	3	0	0	0	0	0	0	0	0	0	0	0	0
Otu0001251	0	0	0	0	0	0	0	0	0	0	1	0	0	0	0	0	0	0	0	0	0	0	0	0	1	0	0	0	0	0	1	0	1	0	0	0	0	0	0	0	0	0	0	0	3	2	1	2	0
Otu0001252	0	0	0	0	0	0	0	0	0	0	0	0	0	0	0	0	0	0	0	0	0	0	0	1	0	0	0	0	0	0	0	0	0	0	0	0	0	0	0	0	0	0	0	0	0	0	0	0	0
Otu0001253	0	0	1	1	7	0	1	0	0	2	3	3	0	3	3	6	0	1	2	0	1	2	0	0	0	0	1	0	0	6	0	0	1	0	0	0	1	1	0	0	0	0	0	0	0	0	0	0	0
Otu0001254	0	0	0	0	0	0	0	0	0	0	0	0	0	0	0	0	0	0	0	0	0	0	0	1	0	0	0	0	0	0	5	2	3	0	0	0	0	0	6	0	0	0	0	0	0	0	0	0	0
Otu0001255	0	0	0	0	0	1	0	0	0	0	0	0	0	0	0	0	0	0	0	0	0	0	0	0	0	0	0	0	0	0	0	0	0	1	0	1	1	0	0	0	0	0	0	0	2	4	2	0	0
Otu0001256	0	0	0	0	0	0	0	0	0	0	0	0	1	0	0	0	0	0	0	0	0	0	0	0	0	0	0	0	0	0	0	0	0	0	0	0	0	0	0	0	0	0	0	0	0	0	0	0	0
Otu0001257	0	0	4	2	0	0	1	2	5	0	1	3	1	2	2	1	0	1	1	1	0	1	0	0	0	0	1	0	1	3	0	0	0	0	0	0	1	0	0	0	0	0	0	0	2	0	0	0	0
Otu0001258	0	0	0	0	0	0	0	1	0	0	0	1	0	0	2	0	0	0	2	1	0	1	0	1	0	0	0	1	1	2	0	0	0	1	0	0	2	0	0	0	3	0	0	0	0	0	0	0	0
Otu0001259	0	2	2	1	1	0	0	12	15	0	1	0	0	1	0	0	0	0	0	0	0	0	0	0	0	0	0	0	0	0	0	1	0	0	0	0	0	0	0	0	0	0	0	0	0	0	0	0	0
Otu0001260	0	0	0	0	0	0	0	0	0	0	0	0	0	0	0	0	0	0	0	0	0	0	0	1	0	0	0	0	0	0	0	0	0	0	0	0	0	0	0	0	0	0	0	0	0	0	0	2	0
Otu0001261	0	5	4	0	2	0	0	1	1	0	0	0	1	1	0	0	0	1	0	0	0	0	0	0	1	0	0	0	2	0	0	2	0	0	0	0	1	0	0	0	0	0	0	0	0	3	0	0	0
Otu0001262	0	0	0	0	0	0	0	0	0	0	0	0	1	0	0	0	0	0	0	0	0	0	0	0	0	0	0	0	0	0	1	0	0	0	0	0	2	1	0	0	0	0	0	1	0	0	0	0	1
Otu0001263	0	0	0	0	0	0	0	0	0	0	0	0	0	0	0	0	0	0	0	0	0	0	0	0	2	0	0	0	0	0	0	0	0	0	6	0	0	1	1	5	0	0	0	0	0	1	0	2	0
Otu0001264	0	0	0	0	0	1	0	0	0	0	0	0	0	0	0	0	0	1	0	0	0	0	0	0	0	0	0	0	0	0	1	1	0	0	0	0	0	1	0	1	0	3	1	0	1	0	1	2	3
Otu0001265	0	1	1	0	1	2	0	1	0	0	0	1	0	1	0	0	0	0	0	0	1	1	1	0	0	1	1	0	0	0	0	0	2	1	0	0	0	0	0	2	0	0	0	1	1	0	1	0	0
Otu0001266	0	0	0	0	0	0	0	0	0	0	0	0	0	0	0	0	0	0	0	0	0	0	0	1	0	0	0	0	0	0	0	0	0	1	2	3	1	0	0	6	0	0	1	3	2	1	4	0	1
Otu0001267	1	0	1	2	0	0	1	0	0	0	1	0	0	0	1	0	0	0	0	1	1	0	0	0	0	0	0	0	0	0	1	0	3	0	0	1	3	0	0	0	2	0	0	0	0	3	0	1	0
Otu0001268	0	0	0	0	0	0	0	0	0	0	1	0	0	0	0	0	0	0	0	0	0	0	0	0	0	0	0	0	0	0	2	0	0	0	0	0	0	0	0	0	0	2	0	0	0	1	0	2	0
Otu0001269	1	4	4	0	0	4	5	0	1	0	1	0	2	1	0	2	0	0	0	0	6	0	0	6	0	0	0	0	1	1	0	0	1	0	0	0	0	0	0	0	1	1	0	0	0	0	0	0	0
Otu0001270	0	0	0	0	0	0	0	0	0	0	0	0	0	0	0	0	0	0	0	0	0	0	0	0	1	0	0	0	0	0	1	0	0	0	0	0	0	0	0	0	0	0	0	0	0	0	0	1	0
Otu0001271	0	0	0	1	1	0	0	0	0	0	0	3	0	0	1	2	0	0	0	0	1	0	0	2	0	0	1	0	0	1	0	0	0	1	0	0	0	0	0	0	1	0	0	0	0	0	0	0	0
Otu0001272	0	1	0	0	2	0	3	0	0	0	8	0	0	0	0	0	0	0	2	0	0	1	1	1	0	0	0	1	1	1	0	0	3	1	0	0	0	0	0	0	0	0	0	0	0	0	0	0	0
Otu0001273	0	1	3	2	0	0	0	17	8	0	0	1	0	1	0	0	0	0	0	1	0	0	0	0	0	0	0	0	0	0	0	6	0	0	0	0	2	0	0	0	0	0	0	0	1	0	0	0	0
Otu0001274	0	4	5	0	1	0	0	4	2	0	4	0	2	6	0	0	0	0	0	0	0	0	0	1	0	0	0	0	0	1	0	3	0	0	2	0	1	0	0	0	0	0	0	0	0	0	0	0	0
Otu0001275	0	0	0	0	0	0	0	0	0	1	3	1	0	0	1	0	0	0	0	0	0	0	0	0	0	0	0	0	0	0	0	0	0	0	0	0	1	1	0	0	0	0	0	0	2	2	1	3	0
Otu0001276	1	0	0	0	1	2	4	0	1	3	0	0	0	0	0	0	0	1	2	1	0	0	1	2	0	1	1	0	0	0	1	0	0	1	0	0	0	0	0	2	0	0	0	0	0	0	0	0	0
Otu0001277	0	1	1	2	0	3	0	2	1	0	1	5	0	0	1	2	0	0	0	0	1	1	0	0	0	1	1	1	0	0	0	0	0	1	0	0	2	0	0	0	2	0	0	0	0	1	0	0	0
Otu0001278	0	3	0	0	0	0	0	0	0	0	7	0	0	0	5	0	0	0	0	0	0	0	0	0	0	0	0	0	0	0	0	0	0	0	0	0	1	0	0	0	0	0	0	0	0	3	2	0	0
Otu0001279	1	0	0	0	0	0	1	0	0	1	0	0	0	1	1	0	0	0	0	0	0	0	0	0	0	0	0	0	0	0	0	0	0	0	0	0	0	0	1	4	1	1	0	1	0	0	0	3	0
Otu0001280	0	0	0	0	0	0	0	4	0	1	0	0	1	0	0	0	0	0	0	0	0	0	0	0	0	0	0	0	0	0	0	11	0	0	0	0	2	3	0	0	0	0	0	1	0	5	0	1	0
Otu0001281	3	0	0	0	0	1	0	0	0	2	0	0	0	0	1	0	0	4	0	0	0	0	0	0	2	0	0	0	0	0	0	0	1	3	0	4	1	0	0	3	3	0	0	0	0	2	2	0	0
Otu0001282	0	0	0	0	0	0	0	0	0	0	0	0	0	0	0	0	0	0	0	0	0	0	0	1	0	0	0	0	0	0	0	0	0	0	2	0	0	0	0	1	0	1	0	2	1	2	0	1	2
Otu0001283	0	1	0	2	0	0	0	1	0	1	0	0	0	0	1	1	1	0	1	0	0	1	1	0	1	4	2	3	0	0	1	0	0	0	0	0	1	0	0	0	0	0	0	0	0	0	0	0	0
Otu0001284	2	0	1	0	0	0	0	0	0	0	0	0	6	0	0	0	0	0	0	0	0	0	0	0	0	0	0	0	0	0	2	4	0	0	1	0	2	0	0	0	0	0	0	1	0	0	1	0	0
Otu0001285	2	1	1	0	5	0	1	1	0	0	1	4	0	1	1	1	0	1	1	0	1	2	2	1	1	0	0	1	1	0	0	0	0	2	0	1	0	0	0	0	0	0	0	1	0	1	0	0	0
Otu0001286	0	0	0	0	0	0	0	0	0	0	0	0	0	0	0	0	0	5	0	0	0	0	0	0	0	0	0	0	0	0	0	0	0	0	0	0	0	0	0	0	0	0	0	0	0	0	0	0	0
Otu0001287	0	0	0	1	0	1	0	0	0	1	0	0	0	0	0	0	0	0	0	0	0	0	0	0	0	0	0	0	0	0	0	0	0	0	0	1	0	0	1	1	0	2	1	1	2	1	1	2	2
Otu0001288	0	2	0	2	1	0	0	1	0	1	1	3	0	0	2	0	0	3	0	0	0	1	0	3	0	0	3	0	1	0	0	0	1	0	0	0	0	0	1	1	0	0	0	0	0	1	0	1	0
Otu0001289	0	0	0	0	0	0	0	0	0	0	0	0	0	0	0	0	0	0	0	0	0	0	0	0	1	0	0	0	0	0	0	1	0	1	1	1	0	0	1	0	0	0	0	0	0	1	0	0	1
Otu0001290	0	1	0	0	0	1	0	0	0	0	0	0	0	0	0	0	0	0	0	0	0	0	0	0	0	1	0	0	0	0	0	0	0	0	0	0	0	1	0	0	0	0	0	0	0	0	0	0	0
Otu0001291	0	3	1	1	1	0	0	3	2	1	0	0	3	2	1	0	0	1	0	0	0	0	0	0	0	0	0	0	0	0	0	1	0	0	1	0	2	0	0	0	0	0	1	0	0	0	0	0	0
Otu0001292	1	0	0	0	0	0	0	0	0	0	0	0	0	0	0	0	0	0	0	0	0	0	0	0	0	0	0	0	0	0	3	0	1	0	0	0	0	1	3	1	0	1	0	1	0	0	0	0	4
Otu0001293	0	0	0	0	0	0	0	0	0	0	0	0	0	0	0	0	0	0	0	0	0	0	0	1	0	0	0	0	0	0	0	0	0	0	0	0	1	0	0	0	1	0	0	0	0	0	0	0	0
Otu0001294	0	0	0	0	0	0	0	0	0	0	0	0	0	0	0	0	0	0	0	0	0	0	0	0	1	0	0	0	0	0	0	0	1	0	1	0	0	2	0	1	0	0	4	2	0	1	0	0	2
Otu0001295	0	0	0	0	0	0	0	0	0	0	0	0	0	0	0	0	0	0	0	0	1	0	0	1	0	0	0	0	0	0	0	0	0	0	0	0	0	0	0	0	0	0	0	0	0	1	0	3	0
Otu0001296	0	0	0	0	0	0	0	0	0	0	0	0	0	0	0	0	0	0	0	0	1	0	0	1	0	0	0	0	0	0	0	0	1	0	0	0	0	3	0	0	1	0	4	1	1	0	0	1	4
Otu0001297	1	1	0	0	0	3	1	0	0	0	0	0	2	0	0	0	0	0	0	1	3	0	0	1	1	0	0	1	0	0	1	0	0	0	0	0	0	0	0	0	1	1	1	1	0	0	1	0	0
Otu0001298	0	0	0	0	0	0	0	0	0	0	1	0	1	0	0	0	0	0	0	1	1	0	0	1	0	0	0	2	0	0	0	0	0	1	0	0	0	0	0	0	0	0	0	0	0	0	0	0	0
Otu0001299	0	0	0	0	0	1	1	0	0	0	0	0	0	1	0	0	0	0	0	0	1	0	0	0	0	0	0	0	0	0	0	0	0	0	0	0	0	0	0	0	0	0	0	0	0	0	0	0	0
Otu0001300	0	0	0	0	0	0	0	0	0	0	0	0	0	0	0	0	0	0	0	0	0	0	0	0	1	0	0	0	0	0	0	0	0	1	0	0	0	0	1	2	0	0	0	1	0	0	0	3	0
Otu0001301	0	4	4	3	2	0	1	1	4	0	0	1	1	0	3	0	0	0	0	0	0	0	0	0	0	0	0	0	0	0	0	4	0	0	3	0	0	0	0	0	0	0	1	0	0	0	0	0	0
Otu0001302	0	0	0	0	0	0	0	0	0	0	0	0	0	0	0	0	0	0	0	0	1	0	0	1	0	0	0	0	0	0	0	0	0	0	0	0	0	0	0	0	0	0	0	0	0	0	0	0	0
Otu0001303	1	0	0	0	2	0	0	0	0	0	0	0	0	1	0	0	0	0	0	0	5	0	3	0	0	1	1	0	1	1	0	0	2	0	1	2	0	0	0	0	1	0	0	0	1	0	0	0	0
Otu0001304	1	1	0	0	1	1	2	0	0	1	0	0	1	2	0	0	1	1	1	0	0	0	1	0	0	0	1	0	2	0	1	1	1	2	0	0	0	0	0	0	1	2	0	0	0	0	0	0	0
Otu0001305	0	1	0	1	1	0	0	0	1	0	0	2	0	1	0	0	0	0	0	0	1	2	3	1	0	0	0	0	1	0	0	0	2	1	0	0	0	0	0	0	1	0	0	0	0	0	0	0	0
Otu0001306	0	0	0	0	0	0	0	0	0	0	0	0	0	0	0	0	0	0	0	0	1	0	0	1	0	0	0	0	0	0	0	0	0	0	0	0	0	0	0	0	0	0	0	0	0	0	0	0	0
Otu0001307	0	0	0	0	0	1	0	0	0	1	0	0	0	0	0	0	0	0	0	0	0	0	0	0	0	0	0	0	0	0	1	0	0	0	1	0	0	0	0	1	0	1	0	0	0	1	1	0	1
Otu0001308	0	2	0	0	0	0	1	0	1	1	0	0	2	0	0	0	0	0	2	1	2	3	1	3	0	0	0	0	0	0	0	0	0	1	0	0	0	0	0	0	0	0	0	0	0	0	0	0	0
Otu0001309	0	0	0	0	0	0	0	0	0	2	0	0	1	0	0	0	0	0	0	0	0	0	0	0	0	0	0	0	0	0	0	0	1	0	0	1	0	0	1	1	0	0	2	0	2	2	0	1	1
Otu0001310	0	0	0	1	0	1	0	0	0	1	0	0	0	0	0	0	0	0	1	1	1	0	0	1	0	1	0	0	0	2	1	0	0	0	0	0	0	0	0	1	0	0	0	1	0	0	0	1	0
Otu0001311	0	0	0	0	0	0	0	0	0	0	0	0	0	0	0	0	0	0	0	0	1	0	0	1	0	0	0	0	0	0	5	3	7	0	0	0	0	0	11	0	0	1	0	0	0	0	0	0	0
Otu0001312	0	1	2	0	1	0	0	3	0	0	1	1	1	2	0	0	0	1	0	1	0	0	0	0	0	0	0	0	0	0	0	0	0	0	0	0	7	3	0	0	0	0	0	0	0	1	0	1	0
Otu0001313	0	0	0	0	0	0	0	0	0	0	0	0	0	0	0	0	0	0	0	0	1	0	0	1	0	0	0	0	0	0	0	0	0	0	0	0	0	0	0	0	0	0	0	0	0	0	0	0	0
Otu0001314	0	0	0	0	0	0	0	0	0	1	0	0	0	0	0	0	0	0	0	0	0	0	0	0	0	0	0	0	0	0	0	1	1	0	2	0	1	0	2	0	0	0	0	1	0	0	1	1	1
Otu0001315	0	0	0	0	0	0	0	0	0	0	3	0	0	0	2	0	0	0	0	0	0	0	0	0	0	0	0	0	0	0	0	0	0	0	0	3	0	0	0	0	0	0	0	0	0	0	0	2	0
Otu0001316	0	0	0	2	0	1	2	0	0	0	0	0	0	0	0	0	0	0	0	4	2	1	1	3	0	2	1	0	0	0	0	0	0	1	0	0	0	0	0	0	0	0	0	0	4	0	0	0	0
Otu0001317	0	0	0	0	0	0	0	0	0	0	0	0	1	0	0	0	0	0	0	0	0	0	0	0	0	0	0	0	0	0	0	1	1	0	1	0	0	0	2	0	0	1	2	1	0	0	1	0	2
Otu0001318	0	0	0	1	0	0	0	0	0	1	0	1	0	0	0	0	0	0	1	0	0	1	0	0	0	1	2	4	5	0	0	0	0	3	0	0	0	0	1	0	1	0	0	0	0	0	0	0	0
Otu0001319	1	0	0	1	1	0	2	0	1	1	0	1	0	2	0	1	3	0	2	0	0	1	0	2	0	0	0	2	0	1	0	0	1	2	0	0	0	0	0	0	1	0	0	0	0	0	0	0	0
Otu0001320	0	0	0	0	0	0	0	0	0	0	0	0	0	0	0	0	0	0	0	0	0	0	0	0	2	0	0	0	0	0	0	0	1	0	13	1	0	0	0	2	1	1	0	3	0	0	0	0	0
Otu0001321	1	0	0	0	0	0	0	0	0	0	0	0	0	0	0	0	0	0	0	0	0	0	0	0	2	0	0	0	0	0	1	1	0	1	0	0	0	0	1	1	0	2	0	0	1	1	0	0	2
Otu0001322	1	0	0	0	0	0	0	0	0	0	0	0	0	0	0	0	0	0	0	0	0	0	0	0	1	0	0	0	0	0	0	0	1	0	1	5	1	1	0	6	0	1	0	6	1	1	5	0	0
Otu0001323	0	0	2	0	0	0	0	14	12	0	0	0	0	5	1	0	0	0	0	0	0	0	0	0	0	0	0	0	0	0	0	0	2	0	3	0	2	0	0	0	0	0	0	0	0	0	0	0	0
Otu0001324	1	1	1	0	2	2	1	1	0	0	0	1	0	0	0	1	0	0	4	2	2	4	0	2	0	0	2	0	1	0	0	0	0	0	1	0	0	0	0	1	1	0	0	3	0	1	0	0	0
Otu0001325	0	0	0	0	0	3	0	1	1	1	1	0	0	0	0	2	0	0	1	1	3	0	0	0	0	0	0	1	0	0	0	0	0	1	0	0	0	0	0	1	0	0	0	0	0	0	0	0	0
Otu0001326	0	0	0	0	0	0	0	0	0	0	0	0	0	0	0	0	0	0	0	0	0	0	0	0	5	0	0	0	0	0	0	0	1	1	8	0	0	0	0	0	2	0	1	1	1	0	1	0	0
Otu0001327	1	1	0	1	2	0	0	0	0	0	0	2	0	2	0	0	0	0	0	0	2	2	0	1	0	2	0	0	1	0	0	0	1	1	0	0	1	0	0	0	0	0	0	1	0	0	0	0	0
Otu0001328	1	0	0	0	0	0	0	0	0	0	0	0	0	0	0	0	1	1	0	0	0	0	0	0	0	0	0	1	0	0	0	0	1	1	0	0	0	1	0	0	0	0	1	0	1	0	0	0	0
Otu0001329	0	3	3	2	0	1	0	3	6	0	1	2	1	4	0	0	0	1	0	0	0	0	0	0	0	2	1	0	0	1	0	0	0	0	1	0	1	0	0	0	0	0	0	0	0	0	0	0	0
Otu0001330	0	0	0	2	0	1	2	0	0	1	0	0	0	0	0	2	0	0	1	0	1	5	0	1	0	0	0	0	1	0	0	0	0	1	0	0	1	0	0	0	2	0	0	0	0	0	0	0	1
Otu0001331	0	1	0	0	0	0	0	2	1	0	0	0	1	0	0	0	0	0	0	0	0	0	0	0	0	0	0	0	0	0	0	16	0	0	0	0	6	1	0	0	0	0	0	0	0	2	0	0	0
Otu0001332	1	0	1	0	0	0	0	0	0	1	0	0	1	0	0	0	0	2	0	0	0	0	0	0	0	0	0	0	0	0	0	0	0	0	1	0	0	0	0	1	0	0	1	1	0	1	1	1	2
Otu0001333	0	0	0	0	0	0	0	0	0	0	0	0	0	0	0	0	0	0	0	0	1	0	0	1	0	0	0	0	0	0	0	0	0	0	0	0	0	0	0	0	0	0	0	0	0	0	0	0	0
Otu0001334	1	3	0	0	0	0	0	3	2	0	0	7	0	2	0	0	0	0	0	1	1	0	0	0	0	0	0	0	0	1	0	0	0	0	0	0	0	0	0	0	0	0	0	0	0	0	0	0	0
Otu0001335	0	0	0	0	0	0	0	0	0	0	0	0	0	0	0	0	0	0	0	0	1	0	0	1	0	0	0	0	0	0	1	1	0	0	1	0	0	1	0	0	0	0	0	0	0	0	0	1	0
Otu0001336	0	0	0	0	0	0	0	0	0	0	0	0	0	0	0	0	0	0	0	0	0	0	0	0	1	0	0	0	0	0	0	0	0	0	0	1	0	1	1	9	0	0	1	1	2	0	2	1	0
Otu0001337	0	1	2	0	0	1	0	0	0	0	0	0	0	0	0	0	0	1	2	0	0	5	0	2	0	0	0	0	7	0	0	0	0	0	0	0	0	0	0	0	0	0	0	0	0	0	0	0	0
Otu0001338	0	6	4	0	1	0	0	3	1	0	0	0	3	0	0	3	0	0	0	0	0	0	0	0	0	0	0	0	0	0	0	0	0	0	0	0	7	4	0	0	0	0	0	0	0	1	0	0	0
Otu0001339	0	0	0	0	0	0	0	0	0	0	0	0	0	0	0	0	0	0	0	0	1	0	0	1	0	0	0	0	0	0	0	0	0	0	0	1	0	8	1	6	1	1	1	3	0	0	0	0	0
Otu0001340	1	0	0	1	1	0	1	0	3	1	0	0	0	0	2	2	0	0	1	1	0	0	2	0	0	0	0	1	0	1	1	0	0	0	0	1	0	0	0	0	2	2	0	1	0	0	0	0	0
Otu0001341	0	0	0	0	0	0	0	0	0	0	0	0	0	0	0	0	0	0	0	0	0	0	0	0	1	0	0	0	0	0	0	0	0	0	0	0	0	0	0	2	0	0	0	0	0	1	2	0	0
Otu0001342	0	1	3	0	0	0	0	1	2	0	0	1	1	1	1	0	0	1	0	0	3	1	0	0	2	0	0	0	0	0	0	0	1	1	0	0	0	0	0	0	0	0	0	0	0	3	0	0	0
Otu0001343	0	0	0	0	1	0	0	1	1	0	0	1	0	0	0	0	0	0	2	1	0	3	2	1	0	1	0	1	0	4	0	0	0	1	1	0	0	0	0	0	2	0	0	0	0	2	0	0	0
Otu0001344	0	0	0	0	0	0	0	0	0	0	0	0	0	0	0	0	0	0	0	0	1	0	0	1	0	0	0	0	0	0	0	0	0	0	0	0	0	0	0	0	0	0	0	0	0	0	0	0	0
Otu0001345	0	0	0	0	0	0	0	0	0	0	0	0	0	0	0	0	0	0	0	0	0	0	0	0	2	0	0	0	0	0	0	0	0	0	0	1	0	0	0	0	0	0	1	0	4	0	0	0	0
Otu0001346	0	1	2	0	0	0	0	1	0	0	1	3	1	0	0	1	1	0	0	0	1	1	3	0	1	0	1	2	0	0	0	1	0	1	1	0	0	0	0	0	0	0	0	1	0	0	0	0	0
Otu0001347	0	2	0	0	1	0	1	3	1	5	1	0	1	2	0	0	1	1	4	2	1	2	0	1	0	0	1	1	0	0	1	0	0	0	2	0	1	0	0	0	1	1	0	0	0	0	0	0	0
Otu0001348	0	1	1	0	0	0	1	0	0	2	0	0	0	0	0	1	2	0	0	0	0	0	0	0	0	0	0	0	0	0	0	0	0	0	0	0	0	1	0	0	0	1	0	2	0	2	0	0	0
Otu0001349	0	0	0	0	0	0	0	0	0	0	0	0	0	0	0	0	0	0	0	0	1	0	0	1	0	0	0	0	0	0	0	0	0	0	0	0	0	0	0	0	0	0	0	0	0	0	0	0	0
Otu0001350	0	0	0	0	0	0	0	0	0	0	0	0	0	0	0	0	0	0	0	0	1	0	0	1	0	0	0	0	0	0	0	0	0	0	0	0	2	12	1	0	0	0	2	0	0	0	1	0	1
Otu0001351	0	0	1	17	0	0	0	0	0	1	0	0	0	0	4	0	0	0	0	0	0	0	0	0	0	0	0	1	0	0	2	0	0	1	0	3	0	0	0	0	0	0	0	1	0	0	1	1	0
Otu0001352	0	0	0	0	0	0	0	0	0	0	0	0	0	0	0	0	0	0	0	0	1	0	0	1	0	0	0	0	0	0	0	0	0	0	0	0	0	0	0	0	0	0	0	0	0	0	0	0	0
Otu0001353	0	0	2	0	0	2	1	0	0	0	1	2	1	0	5	0	0	0	0	0	1	0	0	2	0	0	0	0	0	0	0	0	0	0	1	0	0	0	0	0	0	0	0	0	1	0	0	0	0
Otu0001354	0	1	2	0	0	0	0	0	0	0	0	0	0	0	0	0	0	0	0	0	0	0	0	0	1	0	0	0	0	0	0	0	0	0	2	0	0	0	0	3	0	1	0	3	1	0	0	0	2
Otu0001355	1	1	1	0	0	0	1	0	0	0	0	0	0	0	2	0	2	1	0	1	1	2	0	1	0	0	1	2	0	0	0	0	0	0	1	0	0	0	0	0	0	0	0	0	0	0	0	0	0
Otu0001356	0	0	0	0	0	0	0	0	0	0	0	0	0	0	0	0	0	0	0	0	1	0	0	1	0	0	0	0	0	0	0	0	0	0	0	0	0	0	0	0	0	0	0	0	0	0	0	0	0
Otu0001357	3	0	0	0	0	0	1	0	0	1	1	0	0	0	0	0	0	3	0	0	0	0	1	0	7	0	0	0	0	0	0	0	0	3	0	4	0	0	0	0	1	1	0	0	1	1	0	0	0
Otu0001358	0	0	0	0	0	2	0	0	0	1	0	0	0	0	0	0	0	1	0	0	0	0	0	0	0	0	0	0	0	0	0	0	0	0	1	0	1	0	0	0	1	0	0	2	0	0	1	0	2
Otu0001359	1	0	0	0	0	2	1	1	0	2	0	0	0	0	0	2	2	2	0	2	1	0	1	1	1	2	2	0	1	0	0	1	0	0	0	1	0	0	0	2	0	1	0	0	0	0	0	0	0
Otu0001360	0	0	0	0	0	1	0	0	0	0	0	0	0	0	0	0	0	0	0	0	0	0	0	0	0	0	0	0	0	0	0	0	0	0	0	0	0	0	0	0	0	0	0	0	0	0	0	0	0
Otu0001361	0	0	0	0	0	1	0	0	0	0	0	0	0	0	0	0	0	0	0	0	0	1	0	0	0	0	0	0	0	0	0	0	0	0	0	0	0	0	0	0	0	0	0	0	0	0	0	0	0
Otu0001362	4	0	0	0	0	0	0	1	0	0	1	0	0	0	0	1	0	0	0	1	0	0	0	0	2	0	0	0	0	0	2	0	0	1	0	1	3	0	2	6	1	2	0	0	0	0	0	0	1
Otu0001363	1	0	0	0	0	5	1	0	0	0	0	0	0	0	3	2	0	0	0	1	0	0	0	2	0	1	1	1	0	2	0	0	0	1	0	0	0	0	0	1	0	1	1	0	0	0	0	0	0
Otu0001364	0	0	0	0	0	0	0	0	0	0	0	0	0	0	0	0	0	0	0	0	1	0	0	1	0	0	0	0	0	0	0	0	0	0	0	0	0	0	0	0	0	0	0	0	0	0	0	0	0
Otu0001365	1	0	0	0	0	0	0	0	0	0	0	0	0	0	0	0	0	0	0	0	0	0	0	0	0	0	0	0	0	0	0	0	0	0	0	0	0	0	0	0	0	0	0	1	1	0	0	0	0
Otu0001366	0	0	0	0	0	0	0	0	0	0	0	0	0	0	0	0	0	0	0	0	1	0	0	1	0	0	0	0	0	0	0	1	0	0	0	0	0	0	0	0	0	0	2	0	0	0	0	0	5
Otu0001367	0	2	3	1	0	1	1	0	0	1	1	2	0	0	1	1	0	0	0	1	0	1	1	1	0	2	1	1	2	1	0	0	0	2	0	0	0	0	0	0	0	0	0	0	0	0	0	0	0
Otu0001368	0	0	0	0	0	0	0	0	0	0	0	0	0	0	0	0	0	0	0	0	0	0	0	0	3	0	0	0	0	0	0	0	0	0	1	0	1	0	1	0	0	0	0	0	3	0	0	0	0
Otu0001369	0	0	0	0	1	0	0	0	0	0	0	0	0	0	0	0	0	0	0	0	0	0	0	0	0	0	0	0	0	0	0	0	1	0	0	0	1	0	0	0	0	0	0	0	0	0	0	1	0
Otu0001370	1	0	1	0	0	1	0	0	0	0	0	1	0	0	3	2	1	1	1	0	5	2	0	2	1	0	1	2	1	1	1	0	3	0	0	0	0	0	0	0	0	0	0	0	0	0	0	0	0
Otu0001371	1	0	0	0	0	1	0	0	0	0	1	0	0	0	1	1	0	1	0	2	1	0	3	5	0	4	3	3	0	1	0	0	0	0	0	0	1	0	0	0	0	0	0	0	0	0	0	0	0
Otu0001372	0	0	1	0	0	0	0	0	0	0	0	0	1	1	0	0	1	0	0	0	0	0	0	0	0	0	0	0	0	0	0	1	0	0	0	0	1	0	2	0	0	0	0	0	0	0	0	3	0
Otu0001373	0	0	0	1	0	0	0	0	0	0	0	0	0	0	0	0	0	0	0	0	1	0	0	1	0	0	0	0	0	0	0	0	1	0	0	0	1	0	1	0	0	0	0	0	0	1	0	1	0
Otu0001374	0	0	0	0	0	1	0	0	0	0	0	0	0	0	0	0	0	0	0	0	0	0	1	0	2	0	0	0	0	0	0	1	0	0	0	1	0	0	0	0	0	0	2	1	0	0	1	0	1
Otu0001375	0	1	0	0	1	0	3	0	2	2	0	0	0	0	2	0	3	0	0	0	0	0	0	3	0	1	0	0	1	0	0	0	0	0	0	0	0	0	0	0	0	0	0	0	0	0	0	0	0
Otu0001376	0	0	0	0	0	1	0	0	0	1	0	0	0	0	0	1	0	0	0	0	0	0	1	0	0	0	0	0	0	0	1	0	0	0	0	1	0	1	0	1	0	1	0	0	1	1	1	1	1
Otu0001377	0	0	0	1	0	0	0	0	0	0	0	0	0	0	0	0	0	0	0	0	1	0	0	1	0	0	0	0	0	0	0	0	1	0	1	1	0	0	0	1	0	5	2	0	1	1	0	0	2
Otu0001378	0	0	0	0	0	1	0	0	0	0	0	0	0	0	0	0	0	0	0	0	0	0	0	0	0	0	0	0	0	0	1	2	4	0	0	0	1	0	7	2	0	0	0	0	0	0	0	0	0
Otu0001379	0	0	0	1	0	0	0	0	0	0	0	0	0	0	0	0	0	0	0	0	1	0	0	1	0	0	0	0	0	0	0	0	0	0	0	1	2	0	0	0	0	0	0	0	6	4	6	0	0
Otu0001380	2	0	1	1	0	0	2	0	0	2	0	0	1	1	0	0	0	0	0	0	3	0	2	1	0	1	0	1	1	0	0	0	0	1	0	1	0	0	0	1	0	0	0	0	0	0	0	0	0
Otu0001381	0	0	1	0	0	0	0	2	3	0	0	0	0	0	0	0	0	0	0	0	0	0	0	0	0	0	0	0	0	0	0	1	0	0	0	0	0	0	0	0	0	0	1	0	0	1	0	1	0
Otu0001382	0	0	0	0	0	0	0	0	0	0	0	0	0	0	0	0	0	0	0	0	0	0	0	0	1	0	0	0	0	0	0	0	0	1	1	1	0	0	0	1	0	1	2	1	1	0	1	1	1
Otu0001383	0	0	2	0	0	1	0	0	0	0	0	0	0	3	0	0	0	5	8	0	1	3	2	1	1	0	0	0	0	0	0	0	0	0	0	0	2	0	0	0	0	0	0	1	0	0	0	0	0
Otu0001384	0	0	0	0	0	0	0	0	0	0	0	0	0	0	0	0	0	0	0	0	0	0	0	0	0	0	0	0	1	0	0	0	0	0	0	0	0	0	0	0	0	0	0	0	0	0	0	0	0
Otu0001385	0	0	0	0	0	1	0	0	0	1	0	0	0	0	0	0	0	0	0	0	0	0	0	0	1	0	0	0	0	0	0	1	1	0	1	0	0	0	1	1	0	0	1	2	1	0	2	2	1
Otu0001386	0	0	0	0	0	2	0	0	0	1	0	0	0	0	0	0	0	0	0	0	0	0	0	0	1	0	0	0	0	0	2	0	1	0	0	0	1	0	0	0	2	1	2	0	2	0	0	0	2
Otu0001387	0	0	1	1	3	1	0	2	2	0	3	1	11	0	1	0	0	0	0	1	0	0	0	0	0	1	0	0	0	2	0	0	0	0	0	0	2	0	0	0	0	0	0	1	0	0	0	0	0
Otu0001388	1	0	0	0	0	0	0	0	0	1	0	0	0	0	0	0	0	1	0	0	0	0	1	0	0	0	0	0	0	0	0	1	0	0	1	1	0	0	0	1	0	1	3	0	1	1	1	1	1
Otu0001389	0	0	0	0	0	0	0	0	0	0	0	0	0	0	0	0	0	0	0	0	0	0	0	0	1	0	0	0	0	0	0	2	0	0	0	0	0	0	0	2	0	0	1	1	1	0	1	0	2
Otu0001390	0	0	0	1	0	1	0	0	0	0	0	0	0	0	0	0	0	0	1	2	0	0	0	2	2	1	0	0	0	0	0	0	1	0	0	2	1	0	0	0	0	1	0	0	0	0	0	0	0
Otu0001391	0	0	1	0	1	0	0	0	0	0	2	0	0	0	2	0	0	0	0	0	1	5	2	1	0	1	3	0	1	1	0	0	0	1	0	2	0	0	0	2	0	1	0	0	0	0	0	0	0
Otu0001392	0	0	1	0	1	0	0	0	0	0	1	1	0	0	1	0	3	1	6	1	2	6	0	0	0	0	2	0	2	0	0	0	0	0	0	0	0	0	0	0	0	0	0	0	0	0	0	0	0
Otu0001393	0	1	0	0	0	0	0	0	0	0	0	0	0	0	0	0	0	0	0	0	0	0	0	0	0	0	0	0	0	0	3	0	0	0	0	0	0	0	0	2	0	1	1	2	0	0	0	3	0
Otu0001394	1	0	0	0	0	0	0	0	0	0	0	0	0	0	0	0	0	0	0	0	0	0	0	0	0	0	0	0	0	0	0	0	0	1	0	0	0	0	1	1	0	3	1	1	1	0	0	1	3
Otu0001395	0	1	1	1	2	1	1	0	0	1	0	1	0	0	2	0	0	0	1	1	5	0	2	0	0	1	0	1	2	2	0	0	1	0	0	0	0	0	0	0	2	0	0	0	0	0	0	0	0
Otu0001396	0	0	1	1	4	2	2	0	0	0	3	0	1	4	0	0	0	0	0	0	0	0	0	1	0	0	1	0	0	3	0	0	0	1	0	1	0	0	0	0	0	0	0	0	0	0	0	0	0
Otu0001397	1	0	0	0	0	1	0	0	1	0	2	6	0	0	1	0	0	0	0	2	0	4	0	0	0	1	0	0	1	0	0	0	0	0	0	0	3	1	0	0	2	0	0	0	0	0	0	0	0
Otu0001398	3	2	1	0	0	1	2	0	0	0	3	3	0	0	0	0	0	0	0	0	0	0	1	0	0	1	0	0	0	0	0	0	0	0	0	0	0	0	0	0	0	0	0	0	1	1	0	0	0
Otu0001399	2	0	1	0	0	1	1	0	0	0	1	2	0	1	0	0	0	0	0	0	1	1	0	0	0	2	3	0	1	0	0	0	1	1	0	0	0	0	0	0	1	0	0	1	0	0	0	0	0
Otu0001400	0	0	1	0	0	0	1	1	0	0	0	0	3	0	0	0	0	0	0	0	0	0	0	0	0	0	0	0	1	0	0	0	0	0	1	0	0	0	0	0	0	0	1	0	0	0	0	0	0
Otu0001401	1	0	0	1	0	0	0	0	0	2	2	1	0	0	0	0	0	0	0	0	0	0	0	0	0	0	0	0	1	0	0	0	0	1	0	0	6	1	1	0	0	1	1	0	0	1	0	0	0
Otu0001402	0	2	0	1	0	1	0	1	1	1	1	3	0	0	0	0	0	0	0	0	1	2	1	0	0	2	1	0	0	1	0	0	1	1	1	1	1	0	0	0	0	0	0	2	0	0	0	0	0
Otu0001403	0	0	0	0	0	0	0	24	11	0	0	0	0	1	0	0	0	0	0	0	0	0	0	0	0	0	0	0	0	0	0	1	0	0	0	0	1	0	0	0	0	0	0	0	0	0	0	0	0
Otu0001404	0	0	0	1	2	2	0	0	0	1	0	0	0	0	0	0	0	0	0	1	0	1	0	0	0	1	0	1	4	0	1	0	1	0	0	0	0	0	0	1	1	0	0	0	0	0	0	0	0
Otu0001405	0	2	0	0	0	0	0	13	12	0	0	0	2	2	0	0	0	0	0	0	0	0	0	0	0	0	0	0	0	0	0	1	0	0	3	0	2	0	0	0	0	0	0	0	0	0	0	0	0
Otu0001406	0	0	0	0	0	0	0	0	0	0	0	0	0	0	0	0	0	2	0	0	0	0	0	0	0	0	0	0	0	0	0	0	1	0	0	0	0	0	0	2	1	1	0	0	1	0	1	1	3
Otu0001407	2	0	0	0	0	2	1	1	2	0	1	2	1	0	2	0	0	1	1	1	0	0	1	2	0	1	0	0	1	0	0	0	0	0	1	1	0	0	0	0	4	0	0	0	0	1	0	0	0
Otu0001408	0	1	2	0	0	0	0	0	2	0	2	3	1	0	2	1	0	0	1	1	0	1	0	2	0	0	0	0	0	0	0	3	0	0	0	0	1	0	0	0	0	0	1	0	0	0	0	0	0
Otu0001409	0	0	0	0	0	2	0	0	0	0	0	0	0	0	0	0	0	12	0	0	0	0	3	0	1	0	0	2	0	0	1	0	0	0	0	0	0	0	0	1	0	0	0	0	0	0	0	0	0
Otu0001410	0	0	0	0	2	1	0	0	0	0	0	0	0	0	0	0	0	0	0	0	0	0	0	0	1	0	0	0	0	0	1	0	0	1	1	1	0	0	0	0	0	0	0	0	1	0	1	0	0
Otu0001411	0	1	0	0	0	1	2	0	0	0	0	0	2	1	0	1	0	0	1	3	3	0	0	1	0	1	0	3	1	0	0	0	1	1	0	0	0	0	0	0	0	0	0	0	0	0	0	0	0
Otu0001412	2	4	2	1	3	1	1	0	0	1	3	0	0	0	1	0	2	0	0	0	1	4	0	5	0	2	0	0	0	0	0	0	0	0	0	0	0	0	0	0	2	0	0	0	0	0	0	0	0
Otu0001413	0	0	1	0	0	0	0	0	0	0	0	0	0	0	0	0	0	1	0	0	0	2	0	0	0	0	0	0	0	0	0	0	0	0	0	0	0	0	0	0	0	0	0	0	0	0	1	2	0
Otu0001414	0	0	0	0	0	0	0	0	0	0	1	0	0	0	0	0	0	0	0	0	0	0	0	0	1	0	0	0	0	0	0	1	0	0	4	0	0	0	0	1	0	1	1	0	2	1	4	0	0
Otu0001415	0	1	1	0	2	0	0	0	2	0	3	2	1	2	0	0	0	1	0	0	0	0	0	0	0	0	0	0	2	0	0	1	0	0	0	0	0	0	0	0	0	0	1	0	0	0	0	0	0
Otu0001416	0	0	0	1	0	0	0	0	0	0	0	0	0	0	0	0	0	0	0	0	1	0	0	1	0	0	0	0	0	0	0	0	1	1	0	1	0	0	0	3	0	0	0	0	0	2	0	5	0
Otu0001417	0	0	0	0	0	0	0	0	0	0	0	0	1	0	0	0	0	0	0	0	0	0	0	0	0	0	0	0	0	0	0	2	1	0	1	0	0	1	1	1	0	1	0	1	1	0	0	1	2
Otu0001418	0	0	0	1	0	0	0	0	0	0	0	0	0	0	0	0	0	0	0	0	1	0	0	1	0	0	0	0	0	0	0	0	0	0	0	0	0	0	0	0	0	0	1	0	0	0	0	0	0
Otu0001419	1	0	0	0	0	0	0	0	0	0	0	0	0	0	0	0	2	0	0	0	0	0	0	0	0	0	0	0	0	0	1	0	0	0	0	0	0	1	0	2	0	1	1	0	0	1	0	2	4
Otu0001420	0	0	0	1	0	0	0	0	0	1	0	0	0	0	0	0	0	0	0	0	0	0	0	0	4	0	0	0	0	0	0	0	1	1	6	0	1	0	0	0	2	1	0	1	0	0	0	0	1
Otu0001421	0	0	0	0	0	0	0	0	0	0	0	0	0	0	0	0	0	0	0	0	0	0	0	0	1	0	0	0	0	0	0	0	0	0	0	0	0	2	0	0	0	0	3	0	1	0	0	0	1
Otu0001422	4	0	0	0	0	0	0	0	0	0	0	0	0	0	0	0	0	0	0	0	0	0	0	0	0	0	0	0	0	0	0	0	2	0	0	2	0	0	0	1	0	19	0	0	0	0	0	2	0
Otu0001423	0	0	0	1	0	0	0	0	0	0	0	0	0	0	0	0	0	0	0	0	1	0	0	1	0	0	0	0	0	1	0	0	0	0	0	0	0	0	0	0	0	0	0	0	1	0	0	0	0
Otu0001424	0	3	1	1	1	0	1	4	4	0	4	0	4	0	0	0	0	0	0	0	1	0	0	0	0	0	0	0	1	3	0	2	0	0	0	0	1	0	0	0	0	0	0	0	0	0	0	0	0
Otu0001425	1	0	0	0	0	0	0	0	0	0	0	0	0	0	0	0	0	0	0	0	0	0	0	0	0	0	0	0	0	0	0	0	0	0	0	1	0	0	0	1	1	3	0	0	1	1	1	0	0
Otu0001426	0	8	7	0	3	0	0	3	6	1	2	1	3	0	0	0	0	0	0	0	0	0	0	0	0	0	0	0	0	0	0	5	0	0	0	0	3	0	0	0	0	0	0	2	0	0	0	0	0
Otu0001427	1	2	0	1	1	2	2	1	0	1	0	0	1	0	1	1	0	0	0	0	0	2	0	1	0	0	0	1	2	1	0	0	0	0	0	0	0	0	0	1	0	0	0	0	0	0	0	0	0
Otu0001428	0	1	4	0	0	1	0	0	0	0	0	1	0	0	0	2	0	2	0	0	1	3	1	0	0	0	2	0	0	1	0	0	0	0	0	0	0	0	0	0	1	0	0	0	0	0	0	0	0
Otu0001429	0	0	0	1	0	0	0	0	0	0	0	0	0	0	0	0	0	0	0	0	1	0	0	1	0	0	0	0	1	1	1	0	0	0	0	0	0	10	0	0	0	0	0	0	0	1	0	0	0
Otu0001430	1	0	0	0	0	3	1	1	0	0	1	0	0	1	0	1	4	3	1	1	0	0	2	1	0	2	3	4	0	0	0	0	0	0	0	0	0	0	0	0	0	1	0	0	0	0	0	0	0
Otu0001431	1	0	0	0	0	1	0	0	0	3	1	0	2	0	0	0	0	2	4	1	1	4	1	2	0	0	0	0	3	0	0	1	1	0	0	0	0	0	0	0	0	0	0	0	0	0	0	0	0
Otu0001432	0	0	0	0	0	0	0	0	0	0	3	0	0	0	1	0	0	0	0	0	0	0	0	0	1	0	0	0	0	0	0	0	0	0	3	0	3	4	1	0	0	0	0	0	2	0	0	0	0
Otu0001433	0	1	0	1	1	0	1	0	0	0	0	1	1	3	2	0	2	0	0	0	0	0	1	1	0	1	0	1	1	1	0	0	0	0	1	1	0	0	0	1	1	0	0	0	1	0	0	0	0
Otu0001434	0	0	0	1	0	0	0	0	0	0	0	0	0	0	0	0	0	0	0	0	1	0	0	1	0	0	0	0	1	1	0	0	0	0	6	0	0	0	0	1	0	0	0	0	7	0	7	0	0
Otu0001435	1	1	0	2	1	0	0	2	0	2	2	0	0	1	0	2	0	0	0	0	0	0	0	0	0	0	0	0	0	0	0	0	0	0	1	0	0	0	0	0	0	0	0	1	0	1	0	0	0
Otu0001436	0	0	0	1	0	0	0	0	0	0	0	0	0	0	0	0	0	0	0	0	1	0	0	1	0	0	0	0	1	1	0	0	1	0	2	0	0	0	0	0	0	0	0	0	0	0	0	6	0
Otu0001437	1	0	1	0	0	0	0	0	0	0	0	0	1	0	0	0	1	0	0	0	0	0	0	0	0	0	0	0	0	0	0	0	0	0	0	0	0	0	0	1	0	1	5	0	0	0	0	0	8
Otu0001438	0	2	2	8	0	0	0	5	0	0	1	9	0	0	1	1	1	1	0	1	1	0	0	0	0	2	0	0	0	1	0	1	0	0	0	0	1	0	0	0	0	0	0	0	0	0	0	0	0
Otu0001439	0	0	0	1	0	0	0	0	0	0	0	0	0	0	0	0	0	0	0	0	1	0	0	1	0	0	0	0	1	1	0	0	0	0	0	1	1	0	0	0	0	0	1	1	0	2	0	0	1
Otu0001440	0	0	0	0	0	0	0	0	0	0	0	0	0	0	0	0	0	0	0	0	0	0	0	0	7	0	0	0	0	0	0	0	0	0	10	1	0	0	0	4	1	1	1	0	0	0	0	0	1
Otu0001441	0	1	2	0	0	0	0	13	12	0	0	0	0	3	0	0	0	0	0	0	0	0	0	0	0	0	0	0	0	0	0	3	0	0	2	0	0	0	0	0	0	0	0	0	0	0	0	0	0
Otu0001442	1	0	2	0	2	0	0	0	1	1	1	0	0	0	1	0	0	6	2	1	2	0	0	0	0	1	2	1	1	0	2	1	0	0	0	0	1	0	0	0	0	0	2	0	1	0	0	0	0
Otu0001443	0	0	0	1	1	0	0	0	0	0	0	1	0	0	0	0	0	0	1	1	0	0	2	0	0	0	0	2	2	0	0	0	0	2	0	0	0	0	0	0	2	0	0	1	0	0	0	0	0
Otu0001444	0	0	0	0	0	0	0	0	0	1	0	0	0	0	0	0	0	0	0	0	0	0	0	0	0	0	0	0	0	0	0	1	1	0	7	0	0	2	0	2	0	0	0	0	6	0	3	0	0
Otu0001445	0	0	0	0	0	0	0	0	0	0	0	0	0	0	0	0	0	0	0	2	13	0	0	9	0	0	0	0	3	0	0	0	0	0	0	0	0	0	0	0	0	0	0	0	0	0	0	0	0
Otu0001446	0	6	6	0	1	0	0	4	1	0	0	0	3	1	0	0	0	0	0	0	0	0	0	1	0	0	0	0	0	1	1	1	0	0	0	0	7	0	0	0	0	0	1	0	0	0	0	0	0
Otu0001447	0	0	0	1	0	0	0	0	0	0	0	0	0	0	0	0	0	0	0	0	1	0	0	1	0	0	0	0	1	1	1	0	0	0	2	1	0	0	0	0	0	1	0	0	4	1	3	2	1
Otu0001448	0	0	1	0	2	2	1	0	0	0	1	1	0	0	0	2	1	2	0	2	1	0	1	1	0	1	1	2	0	0	0	1	0	0	1	0	0	0	0	0	0	0	0	0	0	0	0	0	0
Otu0001449	0	0	0	0	0	1	1	0	0	0	0	0	0	0	0	2	1	1	1	3	5	1	1	1	0	2	4	6	2	0	0	0	0	0	0	0	0	0	0	0	0	0	0	0	0	0	0	0	0
Otu0001450	0	0	4	0	2	0	0	1	2	0	2	3	2	1	0	1	2	2	0	1	2	0	0	2	0	0	0	0	1	1	0	0	0	0	0	0	2	1	0	0	0	0	1	0	0	0	0	0	0
Otu0001451	0	1	0	0	2	3	1	0	0	0	2	0	1	0	0	0	0	1	0	1	3	0	1	1	0	0	1	2	1	0	0	0	0	0	0	0	0	0	0	0	0	0	0	0	0	0	0	0	0
Otu0001452	0	0	0	1	0	0	0	0	0	0	0	0	0	0	0	0	0	0	0	0	1	0	0	1	0	0	0	0	1	1	0	0	0	0	0	0	0	0	0	0	0	0	0	0	0	0	0	0	0
Otu0001453	0	0	0	0	0	0	0	0	0	0	0	0	0	1	0	0	1	0	3	2	1	2	0	0	0	2	1	0	0	1	0	0	1	0	0	0	0	0	1	1	1	0	0	0	0	0	0	0	0
Otu0001454	0	0	0	0	0	1	0	0	0	0	0	0	0	0	0	0	0	0	0	0	0	0	0	0	1	0	0	0	0	0	0	0	1	0	0	0	0	1	0	0	0	0	1	0	0	1	0	2	0
Otu0001455	1	0	0	1	0	0	1	0	1	0	1	0	1	0	0	0	1	0	0	0	1	0	1	2	0	0	0	0	1	3	0	0	0	0	0	1	2	0	1	2	1	1	0	2	0	1	0	0	0
Otu0001456	2	1	2	1	1	1	0	2	0	0	0	2	0	0	0	0	0	0	0	1	2	0	0	1	0	0	1	0	2	1	0	1	0	1	0	1	0	1	0	1	0	2	0	0	0	0	0	0	0
Otu0001457	0	0	3	0	7	0	0	0	0	0	6	0	0	7	1	0	0	0	0	0	0	0	0	0	0	0	0	0	0	1	0	1	0	0	5	0	0	0	0	0	0	0	0	0	0	0	0	0	0
Otu0001458	0	0	0	0	0	0	1	0	0	0	0	0	0	0	0	0	0	0	1	0	1	1	0	0	0	1	0	0	0	0	0	0	0	0	0	0	1	0	0	0	1	0	0	0	0	0	0	0	0
Otu0001459	0	0	0	1	1	0	0	0	0	2	1	1	0	0	3	2	0	0	0	0	0	1	0	1	0	0	1	0	0	0	0	1	0	0	0	0	0	0	0	1	0	0	0	0	0	0	0	0	0
Otu0001460	0	0	0	0	0	0	0	0	0	0	0	0	1	0	0	0	0	0	0	0	0	0	0	0	0	0	0	0	0	0	2	3	0	0	0	2	0	2	1	1	0	0	2	0	0	0	0	0	2
Otu0001461	1	0	0	0	0	0	0	0	0	3	0	0	0	0	0	0	0	0	0	0	0	0	0	0	3	0	0	0	0	0	0	0	0	0	13	0	0	0	0	0	0	2	0	0	0	0	1	0	0
Otu0001462	0	0	1	2	0	2	1	1	1	0	0	0	0	0	0	0	0	0	1	1	0	9	0	0	0	1	0	0	1	0	1	0	0	1	0	0	0	0	0	0	1	0	0	0	1	0	0	0	0
Otu0001463	0	0	0	1	0	0	0	0	0	0	0	0	0	0	0	0	0	0	0	0	1	0	0	1	0	0	0	0	1	1	0	0	0	0	0	0	0	0	0	0	0	0	0	0	0	0	0	4	0
Otu0001464	0	0	0	0	0	0	0	0	0	0	0	0	0	0	0	1	0	0	0	0	0	0	0	0	0	0	0	0	0	0	0	2	0	0	0	0	0	1	0	1	0	2	3	0	2	0	1	0	1
Otu0001465	0	0	0	1	0	0	0	0	0	0	0	0	0	0	0	0	0	0	0	0	1	0	0	1	0	0	0	0	1	1	0	1	0	0	0	2	0	1	0	0	0	0	0	1	0	0	0	0	0
Otu0001466	0	1	0	0	0	2	1	0	1	0	1	0	1	0	0	0	2	8	4	2	1	0	0	0	1	1	3	1	1	2	0	0	1	0	0	1	0	1	0	0	0	0	0	0	0	0	0	0	0
Otu0001467	1	0	0	0	1	1	1	0	0	0	0	0	0	0	0	0	0	1	1	0	3	1	3	0	0	0	0	2	1	1	0	0	0	1	1	1	0	0	0	0	2	0	0	0	2	0	0	0	0
Otu0001468	0	1	2	0	1	0	0	1	2	0	0	0	2	0	0	1	1	0	1	2	1	0	0	2	0	1	0	0	0	2	0	1	2	0	1	0	0	0	0	0	0	0	0	0	0	0	0	0	0
Otu0001469	1	0	1	0	1	0	0	0	1	0	1	0	0	0	0	1	1	3	0	1	0	0	3	1	1	0	1	0	2	0	0	0	1	1	1	0	0	0	0	0	1	0	0	0	0	1	0	0	0
Otu0001470	0	0	0	0	0	0	0	0	0	0	0	0	0	0	0	0	0	0	0	0	0	0	0	0	3	0	0	0	0	0	0	0	0	0	2	1	0	0	0	6	2	1	0	1	3	3	4	0	0
Otu0001471	0	0	0	1	0	0	0	0	0	0	0	0	0	0	0	0	0	0	0	0	1	0	0	1	0	0	0	0	1	1	1	1	1	0	0	0	0	0	2	0	0	0	0	1	0	0	0	0	3
Otu0001472	0	0	0	0	0	0	0	0	0	0	0	0	0	0	0	0	0	0	0	0	0	0	0	0	2	0	0	0	0	0	0	0	0	0	5	2	1	1	0	5	1	1	0	2	3	1	3	0	0
Otu0001473	0	0	0	0	0	0	0	0	0	0	0	0	0	0	0	0	0	0	0	0	0	0	0	0	1	0	0	0	0	0	0	0	0	0	0	0	2	0	0	0	0	0	0	0	8	0	8	0	0
Otu0001474	0	1	0	0	0	4	4	2	0	0	0	1	0	0	0	0	0	0	0	0	1	0	0	1	0	2	6	5	1	1	0	0	0	1	0	0	0	0	0	0	0	0	0	0	0	0	0	0	0
Otu0001475	0	1	3	5	0	5	0	3	1	0	1	8	0	0	2	0	0	0	0	0	1	0	0	0	0	3	0	0	0	0	0	0	0	0	0	0	0	0	0	0	0	0	0	0	0	0	0	0	0
Otu0001476	0	0	0	0	0	0	0	1	1	0	0	0	0	0	0	0	0	0	0	0	0	0	0	0	0	0	0	0	0	0	2	2	1	1	0	2	1	0	1	4	0	0	0	4	0	0	0	0	0
Otu0001477	0	0	0	1	0	0	1	0	0	0	0	0	0	0	0	0	0	0	0	2	0	0	5	1	0	1	4	3	0	0	0	0	0	4	0	0	0	0	0	0	0	0	0	1	0	0	0	0	0
Otu0001478	0	0	0	1	0	0	0	0	0	0	0	0	0	0	0	0	0	0	0	0	1	0	0	1	0	0	0	0	1	1	0	0	0	0	0	0	0	0	0	0	0	0	0	0	0	2	1	2	0
Otu0001479	0	0	0	1	0	0	0	0	0	0	0	0	0	0	0	0	0	0	0	0	0	0	0	0	0	0	0	0	0	0	0	0	0	0	0	0	0	0	0	0	0	0	0	0	0	0	0	0	0
Otu0001480	1	1	0	0	1	2	1	1	0	5	1	0	0	0	0	0	0	1	2	4	0	1	0	2	0	1	1	1	0	0	0	0	0	3	0	0	0	0	0	0	1	2	0	0	0	0	0	0	0
Otu0001481	0	0	0	0	0	0	0	0	0	0	0	0	1	0	0	0	0	0	0	0	0	0	0	0	1	0	0	0	0	0	3	3	3	0	0	1	0	1	1	0	0	1	0	0	0	0	0	0	1
Otu0001482	1	0	0	0	0	0	0	0	0	0	0	0	1	0	0	0	0	1	0	0	0	0	0	0	0	0	0	0	0	0	0	0	0	0	0	0	0	1	0	4	0	0	0	1	0	0	0	0	1
Otu0001483	0	0	0	0	0	0	0	0	0	0	1	0	1	0	0	0	0	0	0	0	0	0	0	0	1	0	0	0	0	0	1	0	0	0	3	2	0	3	0	1	0	0	0	0	0	0	1	2	1
Otu0001484	0	0	0	1	1	0	0	0	0	0	2	1	0	0	0	1	0	0	0	0	0	0	2	1	0	2	3	0	0	2	1	0	1	0	0	0	1	0	0	3	0	0	1	0	0	0	0	0	0
Otu0001485	0	4	0	2	0	0	0	1	2	3	0	0	1	0	0	0	0	1	1	0	0	3	0	0	0	1	0	0	0	0	0	0	0	1	1	0	1	0	0	0	2	0	0	0	0	0	0	0	0
Otu0001486	0	0	0	1	0	0	0	0	0	0	0	0	0	0	0	0	0	0	0	0	1	0	0	1	0	0	0	0	1	1	0	0	0	0	0	0	0	0	0	0	0	0	0	0	0	0	0	0	0
Otu0001487	0	0	0	0	0	0	0	0	0	0	0	0	0	0	0	0	0	2	0	0	0	0	0	0	0	0	0	0	0	0	1	0	0	0	0	0	0	0	0	0	0	1	0	0	0	0	0	0	0
Otu0001488	1	1	1	1	1	2	1	0	1	0	1	1	0	0	0	1	0	0	0	1	1	1	6	0	0	3	0	0	0	1	0	0	0	1	0	2	0	0	0	0	0	0	0	0	0	0	0	0	0
Otu0001489	0	2	1	0	0	0	0	0	0	0	0	0	4	0	0	0	0	0	0	0	0	0	0	0	0	0	0	0	0	0	0	2	0	0	0	0	2	0	0	0	0	0	1	0	0	1	0	0	0
Otu0001490	0	0	0	1	0	0	0	0	0	0	0	0	0	0	0	0	0	0	0	0	1	0	0	1	0	0	0	0	1	1	0	0	0	0	0	0	0	0	0	0	0	1	5	0	0	0	0	0	8
Otu0001491	0	0	0	0	0	0	0	0	0	0	0	0	1	0	0	0	0	0	0	0	0	0	0	0	0	0	0	0	0	0	0	0	0	0	0	0	0	0	0	0	0	0	0	1	0	0	0	1	0
Otu0001492	0	0	0	0	0	0	0	0	0	0	0	0	0	0	0	0	0	1	0	0	0	0	0	0	0	0	0	0	0	0	0	0	0	0	0	0	0	0	0	2	0	0	4	0	0	0	0	1	4
Otu0001493	0	0	0	0	0	0	0	0	0	0	0	0	1	0	0	0	0	0	0	0	0	0	0	0	0	0	0	0	0	0	0	1	1	0	0	0	0	0	2	0	0	0	2	2	0	0	0	0	3
Otu0001494	0	1	2	0	2	1	0	0	0	0	0	0	0	0	0	0	0	1	3	0	0	7	0	1	0	0	0	0	0	0	0	0	0	0	0	0	0	0	0	0	0	0	0	0	0	0	0	0	0
Otu0001495	2	0	0	0	1	0	4	0	0	0	1	0	0	0	0	2	1	0	1	1	1	7	0	0	0	0	0	0	4	0	0	0	0	0	0	1	0	0	0	0	0	0	0	0	0	0	0	0	0
Otu0001496	0	3	3	0	5	0	0	3	6	2	1	2	2	2	2	0	0	0	0	0	1	2	0	1	0	0	0	0	2	1	0	1	0	0	2	0	0	0	0	0	0	0	0	0	0	0	0	0	0
Otu0001497	0	0	0	0	0	0	0	0	0	0	1	0	0	0	0	0	0	0	0	0	0	0	0	0	0	0	0	0	0	0	0	0	0	0	5	0	0	0	0	1	0	0	0	0	0	0	2	5	0
Otu0001498	0	0	0	0	0	0	0	0	0	0	0	0	0	0	0	0	0	0	0	0	0	0	0	0	3	0	0	0	0	0	1	0	0	1	1	0	0	0	0	0	0	2	0	0	5	0	0	1	0
Otu0001499	0	0	1	0	0	0	0	1	4	0	0	0	3	0	0	0	0	0	0	0	0	1	0	0	0	0	0	1	0	0	0	1	0	0	0	0	0	0	0	0	0	0	0	0	0	0	0	0	0
Otu0001500	0	0	0	0	0	0	0	0	0	0	0	0	0	0	0	0	0	0	0	0	0	0	0	0	1	0	0	0	0	0	0	0	0	0	0	2	2	0	0	0	0	3	0	2	1	0	0	2	3
Otu0001501	0	0	0	1	0	3	1	0	0	2	0	0	0	0	0	0	3	1	1	0	3	0	1	3	0	0	0	0	0	1	0	0	1	0	0	0	0	0	0	4	0	1	0	0	0	0	0	0	0
Otu0001502	0	0	0	0	0	0	1	0	0	0	0	0	0	0	0	0	0	0	0	0	0	0	0	0	0	0	0	0	0	0	0	1	1	0	1	0	0	2	0	0	0	0	0	0	1	0	1	1	1
Otu0001503	0	0	0	1	0	0	0	0	0	0	0	0	0	0	0	0	0	0	0	0	1	0	0	1	0	0	0	0	1	1	1	0	0	0	0	0	0	2	0	0	0	0	0	0	1	0	0	0	0
Otu0001504	1	0	1	0	0	0	1	0	0	1	1	0	0	0	0	0	1	0	0	0	0	0	0	0	0	0	0	1	1	0	1	0	1	0	0	0	0	0	0	0	0	0	0	0	0	0	0	0	0
Otu0001505	0	0	0	0	0	0	0	1	0	0	0	0	0	0	0	1	0	0	0	0	0	0	0	0	0	0	0	0	0	0	0	0	0	0	0	0	1	0	0	0	0	0	0	0	0	0	0	2	0
Otu0001506	0	0	0	0	0	0	0	0	0	0	0	0	0	0	0	0	0	0	0	0	0	0	0	0	1	0	0	0	0	0	0	0	0	0	10	1	0	0	0	5	2	0	0	0	1	0	0	0	0
Otu0001507	0	0	0	0	0	0	0	0	0	1	0	0	1	0	0	0	0	0	0	0	0	0	0	0	1	0	0	0	0	0	1	1	0	0	1	0	0	0	1	0	0	0	1	0	2	1	0	1	1
Otu0001508	3	0	0	0	0	0	0	0	0	1	0	0	0	0	0	0	0	0	0	0	0	0	0	0	2	0	0	0	0	0	0	0	0	0	0	6	1	0	0	7	0	6	0	4	0	2	0	0	0
Otu0001509	0	0	0	1	0	0	0	0	0	0	0	0	0	0	0	0	0	0	0	0	1	0	0	1	0	0	0	0	1	1	1	1	0	0	1	0	0	2	3	2	0	2	2	2	1	2	1	0	3
Otu0001510	0	0	0	1	0	0	0	0	0	0	0	0	0	0	0	0	0	0	0	0	1	0	0	1	0	0	0	0	1	1	0	0	0	0	0	0	0	0	0	0	0	0	0	0	0	0	0	1	0
Otu0001511	0	0	0	1	0	0	0	0	0	0	0	0	0	0	0	0	0	0	0	0	1	0	0	1	0	0	0	0	1	1	0	0	0	0	1	0	0	1	1	0	1	0	0	0	3	1	7	3	0
Otu0001512	0	0	2	0	0	1	0	1	0	0	0	4	0	1	0	0	0	1	0	1	3	1	1	2	0	0	0	1	4	0	0	0	2	0	0	0	0	0	0	0	1	0	0	0	0	0	0	0	0
[truncated: 43 more columns]
