# Supplementary material for: Species-Associated Differences in the Below-Ground Microbiomes of Wild and Domesticated Setaria
Source: Front Plant Sci. 2018 Aug 21;9:1183. doi: 10.3389/fpls.2018.01183 (PMC6111228; doi:10.3389/fpls.2018.01183)
Supplement: Supplementary file 5 [file Table_5.xlsx]

## Sheet: Sheet1
Supplementary Table 5 - Alphadiversity estimations of bacterial OTUs for Setaria metagenomic DNA samples
group	Sobs	Chao	Shannon
REE.SI	9933.05±1300.37	100711.46±25356.98	6.73±0.61
REE.SV	9160.5±732.34	92290.78±20494.6	6.34±0.39
REN.SI	6827.38±2711.14	75656.67±31157.32	4.93±1.69
REN.SV	8873.58±1977.32	83889.18±10909.62	6.11±1.3
Rh.SI	10598.27±1651.65	121329.5±33290.5	6.8±0.86
Rh.SV	10478±904.9	104815.3±0.37	6.92±0.37
