# Supplementary material for: Species-Associated Differences in the Below-Ground Microbiomes of Wild and Domesticated Setaria
Source: Front Plant Sci. 2018 Aug 21;9:1183. doi: 10.3389/fpls.2018.01183 (PMC6111228; doi:10.3389/fpls.2018.01183)
Supplement: Supplementary file 6 [file Table_6.xlsx]

## Sheet: Sheet1
Supplementary Table 6 - Bacterial OTUs significantly enriched in each heatmap cluster as predicated from LEFSe analysis
Class	OTU	LogMaxMean	LDA	pValue
ARH	Otu0000001	5.8592	5.47039	3.94363e-06
ARH	Otu0000202	2.75961	2.45361	0.00327364
ARH	Otu0000442	2.53286	2.33296	0.00829725
ARH	Otu0000669	2.24766	2.16782	0.00452635
ARH	Otu0000895	2.161	2.32037	0.00327364
BRH	Otu0000002	5.38345	4.99158	0.000882145
BRH	Otu0000003	5.07799	4.67512	0.000215787
BRH	Otu0000006	4.76603	4.07143	0.00607591
BRH	Otu0000007	4.50245	4.02729	0.00118485
BRH	Otu0000008	5.09712	4.68825	0.000183035
BRH	Otu0000011	4.06772	3.51323	0.00136984
BRH	Otu0000025	3.33189	2.88536	0.00204865
BRH	Otu0000029	3.81047	3.35946	0.000296604
BRH	Otu0000035	3.88359	3.60582	0.000339609
BRH	Otu0000039	4.05381	3.7267	0.00524229
BRH	Otu0000042	3.81607	3.46617	0.00994716
BRH	Otu0000047	2.99791	2.6788	0.000204123
BRH	Otu0000050	3.32924	2.87899	0.000479551
BRH	Otu0000059	3.54108	3.16739	0.00274974
BRH	Otu0000068	3.43051	3.0777	0.000297991
BRH	Otu0000069	3.46376	3.1699	0.000239669
BRH	Otu0000075	3.51247	3.22208	0.0072534
BRH	Otu0000076	3.5361	3.20579	0.00309544
BRH	Otu0000087	3.19894	2.84969	0.000625965
BRH	Otu0000103	3.41939	3.09471	0.00199244
BRH	Otu0000174	2.8332	2.55308	0.000405223
BRH	Otu0000184	2.79538	2.5274	0.000342741
BRH	Otu0000188	2.71287	2.46853	0.00354596
BRH	Otu0000234	2.9637	2.68927	0.00209615
BRH	Otu0000291	2.33984	2.35174	0.00522679
BRH	Otu0000349	2.70501	2.46257	0.000396805
BRH	Otu0000395	2.55894	2.35819	0.00347292
BRH	Otu0000403	2.52433	2.40522	0.00126465
BRH	Otu0000695	2.22128	2.22286	0.00864794
BRH	Otu0000724	2.35165	2.31579	0.00335139
BRH	Otu0001016	2.59943	2.42594	0.00169062
BRH	Otu0001299	2.20185	2.37627	0.00176281
BRH	Otu0001313	2.40299	2.30006	0.00176212
BRH	Otu0001384	2.47333	2.37469	0.00169062
BRH	Otu0001487	2.30749	2.29357	7.39298e-05
AREE	Otu0000027	4.22827	3.89704	0.00212404
AREE	Otu0000051	3.46174	3.10952	0.0074927
AREE	Otu0000063	2.80546	2.49866	0.00931729
AREE	Otu0000111	3.7892	3.46781	0.00520492
AREE	Otu0000142	3.34621	3.00953	0.006934
AREE	Otu0000156	2.92653	2.55376	0.00364732
AREE	Otu0000165	3.2257	2.90277	0.00842613
AREE	Otu0000181	3.17127	2.85041	0.00117293
AREE	Otu0000230	3.33294	3.01342	0.00862634
AREE	Otu0000346	2.92467	2.61463	0.00889554
AREE	Otu0000518	2.23483	2.04545	0.00847908
AREE	Otu0000767	2.84895	2.53437	0.00635918
AREE	Otu0001209	3.05823	2.74449	0.00507325
AREE	Otu0001403	3.07067	2.72666	0.00507325
AREE	Otu0001426	2.48106	2.21162	0.00719808
AREE	Otu0001496	2.48106	2.20608	0.00609709
BREE	Otu0000002	5.74942	5.27427	1.03085e-05
BREE	Otu0000220	2.79	2.45837	0.00738552
BREE	Otu0000776	2.32844	2.11218	0.00867223
BREE	Otu0001430	2.37218	2.12017	0.00268579
BREE	Otu0001449	2.372	2.16804	0.000742994
CREE	Otu0000046	3.81457	3.50374	0.00750587
CREE	Otu0000113	3.38203	3.07626	0.00687216
CREE	Otu0000114	3.2601	2.96125	0.00631809
CREE	Otu0000159	2.72461	2.41748	0.0018153
CREE	Otu0000183	3.00217	2.68457	0.00657993
CREE	Otu0000506	2.5208	2.21099	0.00962046
CREE	Otu0000835	2.5685	2.26484	0.00690445
CREE	Otu0001030	2.35898	2.07824	0.00529718
CREE	Otu0001072	2.4167	2.1534	0.00374283
DREE	Otu0000009	4.64459	4.03426	0.00362164
DREE	Otu0000035	3.38586	2.93599	0.00175788
DREE	Otu0000492	2.52925	2.36497	0.00328939
DREE	Otu0000614	2.62013	2.30339	0.000401643
DREE	Otu0000786	2.46856	2.19775	0.00393508
DREE	Otu0001043	2.39172	2.12946	0.0028013
DREE	Otu0001053	2.34075	2.04889	0.00909062
DREE	Otu0001086	2.37304	2.12609	0.00994006
DREE	Otu0001121	2.32214	2.06076	0.00648248
AREN	Otu0000006	5.19589	4.86067	0.000116962
AREN	Otu0000010	4.88911	4.57586	0.0003318
AREN	Otu0000047	3.65328	3.29888	0.0036989
AREN	Otu0000062	3.34722	3.06321	0.00148494
AREN	Otu0000072	3.54542	3.25446	0.00530809
AREN	Otu0000101	3.32689	2.9751	0.00204246
AREN	Otu0000105	3.26684	2.93764	0.00599803
AREN	Otu0000116	3.24631	2.95161	0.000897056
AREN	Otu0000150	2.94895	2.6349	0.00517044
AREN	Otu0000172	2.74758	2.45236	0.00547253
AREN	Otu0000176	3.21287	2.94694	0.00248153
AREN	Otu0000182	2.76984	2.49903	0.00113624
AREN	Otu0000208	2.91256	2.60885	0.000585195
AREN	Otu0000215	3.0645	2.83505	0.00650944
AREN	Otu0000251	2.76898	2.51132	0.00263638
AREN	Otu0000260	2.80054	2.52333	0.00148641
AREN	Otu0000298	2.58819	2.32717	0.000409273
AREN	Otu0000311	2.74735	2.43256	0.00445188
AREN	Otu0000393	2.71251	2.39866	0.00228254
AREN	Otu0000418	2.7009	2.43701	0.00163883
AREN	Otu0000439	2.72442	2.45996	0.00366332
AREN	Otu0000456	2.64803	2.32375	0.00352238
AREN	Otu0000467	2.6613	2.43465	0.00773419
AREN	Otu0000477	2.70017	2.40151	0.00640657
AREN	Otu0000505	2.57099	2.31583	0.00776364
AREN	Otu0000552	2.57177	2.25096	0.00622663
AREN	Otu0000595	2.33278	2.1659	0.00294602
AREN	Otu0000635	2.67484	2.31322	0.00907674
AREN	Otu0000824	2.55424	2.27633	0.0047831
AREN	Otu0000926	2.6611	2.43726	0.00225354
AREN	Otu0000954	2.47829	2.20137	0.00278198
AREN	Otu0001005	2.49837	2.26947	0.00812103
AREN	Otu0001061	2.45702	2.19616	0.00457414
AREN	Otu0001133	2.45753	2.22636	0.00542181
AREN	Otu0001470	2.41155	2.17683	0.00782428
AREN	Otu0001472	2.41126	2.17137	0.00133149
AREN	Otu0001511	2.36073	2.11066	0.00278198
BREN	Otu0000001	3.64882	3.2613	0.00599999
BREN	Otu0000003	5.68768	5.29126	0.000167211
BREN	Otu0000073	3.54177	3.21722	0.00516832
BREN	Otu0000083	3.27268	2.98568	0.00752996
BREN	Otu0000286	2.88004	2.56589	0.0031853
BREN	Otu0000329	2.5528	2.29276	0.00834099
BREN	Otu0000453	2.7202	2.42806	0.00827384
BREN	Otu0000517	2.56589	2.3305	0.00445122
BREN	Otu0000540	2.52486	2.27979	0.00423041
BREN	Otu0000586	2.32651	2.10892	0.00953208
BREN	Otu0000843	2.32587	2.16917	0.00382771
BREN	Otu0000910	2.38988	2.21737	0.003494
BREN	Otu0001317	2.27776	2.10448	0.00942816
CREN	Otu0000021	4.25207	3.92242	0.00276382
CREN	Otu0000025	4.13241	3.77685	0.00292767
CREN	Otu0000037	3.79107	3.43709	0.000685261
CREN	Otu0000318	2.5779	2.27943	0.00401153
CREN	Otu0000376	2.76306	2.45206	0.00435531
CREN	Otu0000394	2.86391	2.5758	0.000549765
CREN	Otu0000396	2.94565	2.65265	0.00545536
CREN	Otu0000468	2.86329	2.56494	0.00687539
CREN	Otu0000613	2.54813	2.35197	0.00393756
CREN	Otu0000740	2.40197	2.32042	0.00390618
CREN	Otu0000830	2.44378	2.19999	0.00306745
CREN	Otu0000884	2.44235	2.13048	0.00635058
CREN	Otu0000885	2.79907	2.49684	0.00130759
CREN	Otu0000958	2.833	2.58894	0.00160977
CREN	Otu0000974	2.57719	2.28251	0.00620219
CREN	Otu0001050	2.72443	2.49835	0.00240039
CREN	Otu0001191	2.63096	2.37256	0.00226779
CREN	Otu0001239	2.51539	2.35056	0.00367017
CREN	Otu0001254	2.6054	2.45784	0.000778896
CREN	Otu0001311	2.81632	2.54185	0.00179285
CREN	Otu0001378	2.54738	2.31367	0.00593375
DREN	Otu0000002	5.61353	5.2879	0.00168086
DREN	Otu0000004	5.20495	4.87087	0.00911025
DREN	Otu0000014	4.09101	3.76041	0.00873733
DREN	Otu0000017	3.76992	3.44591	0.00887048
DREN	Otu0000023	4.147	3.83147	0.00732006
DREN	Otu0000028	3.50147	3.17012	0.00766135
DREN	Otu0000038	3.52224	3.20985	0.00397522
DREN	Otu0000043	3.08936	2.79286	0.00171932
DREN	Otu0000059	2.48735	2.22758	0.00875291
DREN	Otu0000084	2.96434	2.66791	0.00933031
DREN	Otu0000098	3.31057	3.00523	0.00834799
DREN	Otu0000099	2.88462	2.59637	0.00537162
DREN	Otu0000140	2.823	2.52972	0.00327503
DREN	Otu0000152	2.82317	2.53961	0.00998622
DREN	Otu0000166	2.55387	2.31269	0.00642175
DREN	Otu0000167	2.61238	2.34569	0.00643971
DREN	Otu0000267	2.55403	2.38146	0.00878591
DREN	Otu0000271	2.61182	2.29867	0.00482168
DREN	Otu0000314	2.6121	2.38404	0.00264915
DREN	Otu0000343	2.55387	2.30978	0.00412233
DREN	Otu0000372	2.31107	2.21866	0.00291102
DREN	Otu0000375	2.61224	2.3722	0.00082026
DREN	Otu0000386	2.31107	2.17759	0.00561202
DREN	Otu0000392	2.48753	2.22771	0.00614413
DREN	Otu0000496	2.78856	2.49208	0.00825988
DREN	Otu0000498	2.40831	2.15858	0.00379639
DREN	Otu0000661	2.40765	2.15486	0.00360707
DREN	Otu0000698	2.18632	2.104	0.00810357
DREN	Otu0000699	2.18595	2.07525	0.00271409
DREN	Otu0000813	2.55403	2.38888	0.00324554
DREN	Otu0000818	2.74985	2.46291	0.00384031
DREN	Otu0000871	2.55387	2.30632	0.00454388
DREN	Otu0000908	2.48716	2.22289	0.00458463
DREN	Otu0000995	2.31107	2.14443	0.00348381
EREN	Otu0000031	4.15914	3.83138	0.000250848
EREN	Otu0000086	2.63434	2.32013	0.00532719
EREN	Otu0000119	2.4035	2.1678	0.00416574
EREN	Otu0000162	3.02489	2.67197	0.0098243
EREN	Otu0000212	2.98265	2.6707	0.00435356
EREN	Otu0000218	2.99345	2.72287	0.000357097
EREN	Otu0000265	2.99643	2.70511	0.00356226
EREN	Otu0000356	2.84987	2.53006	0.00492889
EREN	Otu0000357	2.18218	2.01153	0.00957317
EREN	Otu0000379	2.1796	2.0517	0.00983472
EREN	Otu0000742	2.18239	2.00329	0.0040634
EREN	Otu0001322	2.51649	2.20431	0.00176545
EREN	Otu0001508	2.63293	2.36068	0.0021872
FREN	Otu0000278	2.70282	2.38819	0.00446955
FREN	Otu0000674	2.22566	2.06495	0.00416716
FREN	Otu0000682	2.37154	2.11222	0.00061295
