# Supplementary material for: Species-Associated Differences in the Below-Ground Microbiomes of Wild and Domesticated Setaria
Source: Front Plant Sci. 2018 Aug 21;9:1183. doi: 10.3389/fpls.2018.01183 (PMC6111228; doi:10.3389/fpls.2018.01183)
Supplement: Supplementary file 8 [file Table_8.xlsx]

## Sheet: Sheet1
Supplementary Table 8 - Alphadiversity estimations of archaeal OTUs for Setaria metagenomic DNA samples
group	Sobs	Chao	Shannon
REE.SI	183.41±166.28	332.78±392.3	3.31±1.25
REE.SV	151.08±132.23	184.78±184.6	3.32±1.11
REN.SI	207.6±109.11	318.87±316.7	3.58±1.01
REN.SV	157.9±101.86	308.63±86.01	3.11±0.53
Rh.SI	77.75±83.01	77.86±83.27	2.77±0.88
Rh.SV	66.28±51.84	66.28±51.84	2.58±0.82
